# Supplementary material for: Dickkopf-related protein 1 is a progestomedin acting on the bovine embryo during the morula-to-blastocyst transition to program trophoblast elongation
Source: Sci Rep. 2019 Aug 14;9:11816. doi: 10.1038/s41598-019-48374-z (PMC6694114; doi:10.1038/s41598-019-48374-z)
Supplement: Supplementary file 1 — Supplementary Dataset 1 [file 41598_2019_48374_MOESM1_ESM.xlsx]

## Sheet: Table S1
Table S1. RNA-Seq statistics.
		Total raw reads
Sample name	Group	R1	R2	R1+R2	% Mapped reads	% of 0 counts before filtering	Normalization Factors before filtering	% of 0 counts after filtering	Normalization Factors after filtering	% of 0 counts after filtering - No outliers	Normalization Factors after filtering - No outliers
B	Control	52293858	52293858	104587716	47.242	12.7576	1.14751	0.127513	1.15076	0.089946	1.06639
C	DKK1	55900472	55900472	111800944	24.9644	45.8024	0.910377	16.7043	0.955175
E	DKK1	55014736	55014736	110029472	38.3819	30.3413	0.859067	6.67974	0.853654
F	DKK1	55474548	55474548	110949096	48.7239	16.5838	1.07769	0.117705	1.10073	0.079952	1.03025
G	DKK1	57012886	57012886	114025772	48.2908	20.4212	1.06255	0.23541	1.09903	0.14991	1.01426
H	DKK1	54162375	54162375	108324750	46.2942	12.8023	1.17706	0.107896	1.2025	0.089946	1.01758
I	DKK1	54896371	54896371	109792742	48.7865	14.5059	0.987987	0.117705	1.03307	0.069958	0.942034
J	Control	57407983	57407983	114815966	45.1644	17.8462	1.04198	0.176557	1.08214	0.129922	0.986561
K	Control	57488846	57488846	114977692	46.511	22.9068	1.01152	0.46101	1.02202	0.359784	0.95497
L	Control	54701053	54701053	109402106	46.9842	17.6507	1.04133	0.205983	1.09182	0.129922	0.994608
M	Control	57808896	57808896	115617792	48.6459	16.662	0.962027	0.176557	1.01397	0.129922	0.921222
O	Control	58312165	58312165	116624330	48.1747	17.1424	1.01356	0.0882786	1.06399	0.059964	0.974622
P	DKK1	57990550	57990550	115981100	48.0734	15.8465	1.09062	0.107896	1.13254	0.059964	1.03704
Q	Control	55699716	55699716	111399432	47.3929	22.7612	1.11634	0.805297	1.01025	0.498501	0.996298
R	DKK1	54235021	54235021	108470042	0.446727	66.4246	0.363259	48.4551	0.265414
S	Control	54842976	54842976	109685952	50.679	15.8577	1.07844	0.23541	1.11374	0.159904	1.02976
T	Control	53569410	53569410	107138820	47.8062	14.9919	1.09927	0.0784698	1.13092	0.069958	1.04285
U	Control	51308309	51308309	102616618	48.3378	14.3105	1.10368	0.0980873	1.13235	0.059964	1.06042
V	Control	53226265	53226265	106452530	46.7583	13.3162	1.13895	0.0588524	1.16216	0.039976	1.08862
W	DKK1	55378563	55378563	110757126	49.4564	14.5674	1.03213	0.107896	1.08149	0.079952	0.984893
				excluded from analysis

## Sheet: Table S2
Table S2. Effect of DKK1 on gene expression in Day 15 embryos.a
Gene	log CPM Control	log CPM DKK1	CPM Control	CPM DKK1	log FC	log CPM	F	P Value
LOC509034	2.57954	2.25598	5.97751	4.77658	-3.99965	2.15014	16.1266	0.000627685
LOC107131192	0.679113	-0.52563	1.60115	0.694656	-3.50811	0.286026	9.16542	0.00641629
MTHFD2L	4.76409	3.4406	27.1728	10.8574	-3.26621	4.43416	12.8268	0.00176332
KRT20	4.94497	2.80709	30.8025	6.99872	-2.04267	4.01023	6.82145	0.0163056
LOC511386	1.72507	0.068527	3.30597	1.04865	-2.03556	0.928145	9.31968	0.0060539
RPL26L1	3.34074	1.79781	10.1313	3.47692	-1.9913	2.92421	23.8246	7.98e-05
SGO1	0.144094	-0.966438	1.10504	0.511768	-1.96354	0.00548829	3.30178	0.083533
GPR39	1.237	-0.869959	2.35708	0.547162	-1.82398	0.54609	4.23365	0.0522843
LOC783508	0.346905	-1.18623	1.27183	0.439449	-1.81517	0.19267	2.11913	0.160286
OLAH	2.35714	0.404375	5.12352	1.32352	-1.73163	1.56455	4.26354	0.0515309
LOC783838	1.38113	-0.0952485	2.60473	0.936111	-1.58568	0.851355	6.43715	0.019189
ABCB5	2.38036	-0.862532	5.20668	0.549986	-1.5734	0.336021	2.95434	0.100385
GSDMA	0.0467997	-0.422305	1.03297	0.746231	-1.42089	-0.485691	2.06752	0.165231
MEG3	1.67786	0.0887673	3.19952	1.06346	-1.3968	1.08627	5.76706	0.0256879
LOC101907504	3.25508	1.4673	9.54718	2.76505	-1.37389	2.34311	2.90526	0.103073
LOC104970755	1.80183	0.590669	3.48662	1.50594	-1.34981	1.49937	9.65749	0.0053369
PRPH	3.47128	2.58257	11.0907	5.99004	-1.33075	3.23744	6.32775	0.020111
LOC101906937	0.534324	-0.704858	1.44826	0.613503	-1.30737	0.164825	4.83058	0.0393363
DISP1	-0.0074979	-0.874371	0.994816	0.545492	-1.28628	-0.0743111	9.66881	0.00531455
RSPO3	2.34705	1.27036	5.08782	2.41222	-1.25162	1.90926	5.78498	0.0254848
H3F3C	0.782708	-0.711789	1.72036	0.610563	-1.20253	0.183055	5.19596	0.0332193
ENDOU	1.20058	-0.081255	2.29832	0.945235	-1.20141	0.713787	6.51566	0.0185564
AGO4	0.105336	-0.733143	1.07574	0.601592	-1.19481	-0.0441403	4.55925	0.0447072
LOC530437	0.518328	-0.585219	1.43229	0.666548	-1.19134	0.308704	1.02547	0.322775
HMOX1	8.10988	6.0749	276.26	67.4103	-1.18824	6.80543	5.87722	0.0244677
SNAP91	0.8154	-0.329488	1.75979	0.795819	-1.17935	0.461195	2.96618	0.0997489
CHD1	1.45338	0.592807	2.73848	1.50818	-1.12967	1.13071	4.11246	0.0554704
DIRAS2	0.800187	-0.362599	1.74133	0.777762	-1.12202	0.452178	4.34675	0.0494979
CD48	0.992963	0.21238	1.99027	1.1586	-1.11339	0.371406	3.05692	0.0950284
ABCB1	1.14555	-0.138762	2.21231	0.908298	-1.11178	0.671529	2.26787	0.147006
STAR	4.16548	2.96396	17.9446	7.80264	-1.11011	3.6575	8.79168	0.0073982
RGCC	3.33904	2.68428	10.1193	6.42761	-1.10064	3.29649	2.08884	0.163166
HID1	4.06684	3.63606	16.7588	12.4327	-1.0923	3.80302	3.86116	0.0628103
LOC107133198	3.94033	3.05183	15.3518	8.29263	-1.08488	3.54057	8.84926	0.00723663
UBE2C	2.72233	1.92994	6.59936	3.8104	-1.04581	2.41761	11.8004	0.00248938
MUC13	0.776201	0.425389	1.71262	1.34293	-1.03311	0.46173	6.10974	0.0220999
LOC515823	1.30769	0.129667	2.47545	1.09404	-1.02917	0.681916	2.5832	0.122965
LOC100337113	3.07784	2.32877	8.4435	5.02375	-1.01257	2.8386	1.79438	0.194739
L3HYPDH	0.302267	-0.540216	1.23308	0.687668	-0.989069	0.150706	9.02649	0.00676333
BEX2	2.51765	1.56204	5.72648	2.95272	-0.986572	2.16395	5.98317	0.0233552
DNASE1L3	8.69373	7.71825	414.07	210.583	-0.983092	8.37439	5.37151	0.0306677
LOC100847363	0.441648	-0.236762	1.35816	0.848648	-0.981751	0.270577	5.47453	0.0292736
SERPING1	3.57465	2.56052	11.9145	5.89918	-0.978612	3.18919	7.94435	0.0103043
FBN2	0.799272	0.27993	1.74022	1.21414	-0.977778	0.669692	1.27676	0.27127
LOC100848032	1.17437	0.263419	2.25694	1.20032	-0.977714	0.923573	8.20597	0.00929019
LOC518161	2.67579	1.53918	6.38989	2.90629	-0.973647	2.10659	1.46488	0.239628
LHFPL1	0.261552	-0.480952	1.19877	0.716505	-0.96954	-0.174571	1.36314	0.256106
LOC531691	3.06557	2.20859	8.37197	4.62223	-0.966173	2.76318	12.3207	0.00208692
EGF	0.553445	-0.397621	1.46759	0.759109	-0.960985	0.267708	4.67978	0.0422248
LGALS9	2.84778	1.58356	7.19891	2.99709	-0.959406	2.22512	4.68406	0.0421396
OLFM1	1.12501	0.521631	2.18102	1.43558	-0.947615	0.76939	0.862977	0.363483
MOV10	0.706857	-0.207384	1.63224	0.866106	-0.942984	0.458719	5.97516	0.0234374
MARCH1	2.41379	2.15457	5.32871	4.45235	-0.921564	1.73291	4.38138	0.0486787
ACTN2	0.525812	-0.341555	1.43974	0.78919	-0.919055	0.319155	3.21769	0.0872886
ULBP3	0.286062	-0.339556	1.21931	0.790285	-0.910099	0.175704	0.874554	0.360349
PIWIL2	1.25902	0.0409757	2.39334	1.02881	-0.909908	0.700185	1.31999	0.263538
FAM150B	1.16072	0.314251	2.23569	1.24337	-0.904496	0.90165	2.56588	0.124158
SLC6A19	5.31151	4.60404	39.7123	24.3194	-0.901208	5.09923	9.62994	0.00539171
KCTD8	4.65062	3.3801	25.1176	10.4114	-0.89812	3.95168	8.28055	0.00902177
HIST3H2A	1.63205	0.808909	3.09954	1.75189	-0.893426	1.24143	6.19181	0.0213264
UNC45B	0.658042	-0.475619	1.57794	0.719158	-0.888408	0.150435	4.55484	0.044801
SPTSSB	-0.0558224	-0.783543	0.962046	0.580938	-0.886794	-0.135166	5.43937	0.0297412
LOC101902468	0.808144	-0.217907	1.75096	0.859812	-0.885811	0.421126	6.431	0.0192395
PEX11A	0.661134	-0.216086	1.58132	0.860898	-0.884988	0.407146	4.20524	0.0530121
LOC786299	1.04121	0.227382	2.05796	1.17071	-0.883786	0.887351	2.22437	0.150747
SGPP2	0.905606	-0.523433	1.87333	0.695714	-0.869678	0.085082	1.66819	0.210564
PDE6C	0.365265	-0.346429	1.28812	0.786529	-0.868495	0.26974	4.44284	0.0472627
IGFBP1	0.228118	-0.0361624	1.17131	0.975246	-0.865557	0.35317	1.32299	0.263012
RAET1G	1.49932	0.708043	2.8271	1.63359	-0.862497	1.1611	2.36779	0.138824
PGAM2	3.66415	2.89533	12.6771	7.44015	-0.860246	3.41659	3.15884	0.0900333
IL2RB	1.33908	0.286686	2.52989	1.21983	-0.859127	0.876942	2.75692	0.111723
TM2D3	7.74167	6.28909	214.03	78.1998	-0.858427	6.84899	2.11471	0.160702
GYLTL1B	1.74133	0.713898	3.34343	1.64023	-0.858259	1.31032	2.10376	0.161739
MGC127133	0.497046	-0.230401	1.41132	0.852398	-0.856051	0.373077	3.58157	0.0723189
ACP5	0.713483	-0.0801983	1.63976	0.945928	-0.855409	0.399629	4.01936	0.0580689
RBCK1	0.307623	-0.761091	1.23767	0.59005	-0.852513	-0.145018	2.64634	0.118731
AZI2	0.481331	-0.428255	1.39603	0.74316	-0.84772	0.17409	5.70893	0.0263591
SMOX	0.193557	-0.22386	1.14358	0.856271	-0.843719	0.187965	2.51242	0.127926
LOC104973030	2.41281	0.926463	5.3251	1.90061	-0.836547	1.51018	1.43477	0.244359
APOB	3.1329	1.24688	8.77199	2.37328	-0.833301	1.78729	1.04441	0.318451
FGB	4.93355	4.24363	30.5595	18.9435	-0.815009	4.76045	1.3628	0.256164
LRG1	2.60206	1.77993	6.07152	3.43409	-0.814565	2.14968	6.82166	0.0163043
ITPKA	3.29573	2.56126	9.82001	5.90224	-0.811182	2.98756	4.12439	0.055147
LOC781112	1.58234	0.769875	2.99454	1.70512	-0.811032	1.29874	1.75659	0.199318
TF	3.81892	2.31125	14.1126	4.96313	-0.80755	2.85318	1.05715	0.315587
HSCB	1.26591	0.586023	2.40479	1.5011	-0.806362	1.13742	8.71853	0.00760927
LOC100848808	2.91755	2.00855	7.55563	4.02377	-0.805707	2.53367	14.4824	0.00103608
VCL	1.87204	0.64265	3.6605	1.56119	-0.803266	1.18833	1.57186	0.223742
LOC784052	0.19721	-0.598711	1.14648	0.660344	-0.80134	-0.138561	3.84598	0.0632881
RAX	2.01371	1.06135	4.03819	2.08688	-0.798994	1.54699	3.7699	0.0657465
YBX3	1.45462	0.67861	2.74085	1.6006	-0.797241	0.872995	2.55216	0.125112
LOC101907800	-0.0682373	-0.459417	0.953803	0.72728	-0.787141	0.0350534	2.55684	0.124786
STOM	3.51107	2.93071	11.4009	7.62487	-0.786307	3.2955	5.89362	0.0242916
PIP5K1B	0.822053	0.00269145	1.76792	1.00187	-0.783806	0.527765	3.45552	0.0771408
RCAN1	3.56699	2.68922	11.8514	6.44966	-0.783687	3.21224	4.25877	0.0516502
NAB1	0.409805	-0.536942	1.32851	0.68923	-0.775765	0.0351105	1.35577	0.257356
C5H12orf54	3.10213	2.21105	8.58686	4.63011	-0.77288	2.73545	1.12565	0.300779
RAB32	4.78256	4.11044	27.523	17.2729	-0.770576	4.58103	10.659	0.00370832
KIAA1024	0.286351	-0.56995	1.21955	0.67364	-0.766828	-0.00274988	1.95272	0.176913
ZWILCH	0.999253	0.311796	1.99896	1.24125	-0.763865	0.844617	11.8855	0.00241808
HMGA1	2.88705	1.8691	7.39759	3.65304	-0.763463	2.32419	5.68774	0.0266087
PCP4	4.29283	3.54521	19.6007	11.6738	-0.762371	3.73078	2.00361	0.171614
RUFY3	3.20879	2.28727	9.24578	4.88133	-0.759137	2.79149	7.83893	0.0107472
REG3G	1.50684	1.02186	2.84186	2.03054	-0.757808	1.45597	4.39176	0.0484364
CCDC89	0.977113	0.274291	1.96852	1.2094	-0.756961	0.632361	2.03783	0.168159
SLC30A2	1.41512	0.892185	2.66681	1.85599	-0.755446	1.1559	2.80674	0.108726
LOC508455	3.3177	2.49463	9.97074	5.63582	-0.75541	2.96876	4.88553	0.0383399
MGC152281	1.35234	0.945446	2.55326	1.92578	-0.754911	1.30878	3.55164	0.0734316
PUSL1	3.51993	2.88479	11.4711	7.38596	-0.752569	3.275	7.0144	0.015043
LOC104975914	-0.113391	-0.78325	0.924413	0.581056	-0.751168	-0.268853	2.34253	0.14084
LOC104972630	1.01714	0.793109	2.0239	1.7328	-0.750306	1.05769	3.30645	0.0833304
PDPN	6.70339	5.45638	104.213	43.9069	-0.749318	5.94663	1.63659	0.214776
UTP11	1.81309	1.12195	3.51394	2.17641	-0.745959	1.62471	11.1396	0.00312916
RRAGD	2.53297	1.63589	5.78762	3.10779	-0.745775	2.1155	5.90711	0.024148
MYH11	3.2156	2.56491	9.28949	5.9172	-0.744095	2.96233	3.80777	0.0645092
SEMA4D	0.416855	-0.315697	1.33501	0.803463	-0.743153	0.212958	3.76217	0.0660025
GDA	0.0012922	-0.565022	1.0009	0.675945	-0.741311	-0.108398	2.50944	0.12814
RAB2A	2.44628	1.32155	5.45009	2.49935	-0.735414	1.80348	2.91671	0.102438
APOM	0.865134	0.147205	1.82151	1.10742	-0.731367	0.648791	2.77423	0.110671
NUDT10	1.67891	0.79036	3.20187	1.72951	-0.73021	1.26218	3.62707	0.0706643
AQP8	2.21691	1.4276	4.64895	2.68999	-0.728881	1.75654	1.9939	0.17261
LOC104969177	0.339694	-0.153363	1.26549	0.899152	-0.728823	0.0626682	2.86316	0.105445
LOC101903877	0.54338	-0.375478	1.45738	0.77085	-0.725433	0.137031	2.7743	0.110667
GALNT15	1.84425	1.20809	3.59066	2.31031	-0.724947	1.51556	3.03554	0.0961167
VIL1	1.6787	0.723706	3.2014	1.65142	-0.724306	1.19207	2.49459	0.129214
C11H9orf114	0.707322	-0.0881284	1.63277	0.940742	-0.724063	0.419215	2.57949	0.123219
LOC101901906	0.511328	0.0552094	1.42536	1.03901	-0.723329	0.412178	2.86629	0.105267
C20H5orf58	0.500127	-0.189861	1.41434	0.87669	-0.721882	0.283046	1.90514	0.18205
AREG	4.36853	3.76151	20.6566	13.5621	-0.721413	4.20805	5.83753	0.0248996
HTRA1	0.361673	-0.213133	1.28492	0.862662	-0.718898	0.274133	1.13943	0.297916
INPP4B	1.31855	0.59428	2.49414	1.50972	-0.714043	1.05141	3.55359	0.0733583
LOC100847970	-0.204943	-0.0511234	0.867573	0.965184	-0.712593	-0.151249	1.24319	0.27748
ALDH1A3	2.73638	3.16363	6.66396	8.96082	-0.711018	2.38946	2.00587	0.171383
HNRNPA1	5.16157	4.53043	35.7921	23.1098	-0.708933	4.8678	9.00716	0.00681325
FBXL7	2.57261	1.95756	5.94883	3.88404	-0.705848	2.24855	1.26225	0.27393
LOC100847166	3.44139	2.97071	10.8633	7.83921	-0.705516	3.20131	2.2316	0.150117
CHGA	1.82324	1.24204	3.53876	2.36533	-0.704641	1.52578	3.58843	0.0720665
ETS1	0.127962	-0.418858	1.09275	0.748017	-0.699911	-0.0391615	1.13273	0.299302
LIME1	0.181081	-0.435922	1.13373	0.739221	-0.699633	0.0556695	3.5497	0.0735044
ARL4D	2.98304	2.18355	7.90649	4.54269	-0.699388	2.69987	3.87365	0.0624202
LOC525947	2.66251	2.00222	6.33134	4.00615	-0.694794	2.40093	4.83164	0.0393168
LOC101904472	1.47514	2.18907	2.78011	4.56013	-0.69002	1.31398	1.16024	0.293658
HIST1H3G	0.215762	-0.20908	1.16132	0.865089	-0.684524	0.20545	4.11353	0.0554412
TMEM141	0.412359	0.0374727	1.33086	1.02631	-0.681353	0.224536	3.10031	0.0928632
PLA2G3	0.926818	0.183431	1.90108	1.13558	-0.68112	0.573377	1.10375	0.305408
CALB1	1.74269	1.71094	3.34659	3.27374	-0.679563	1.41621	1.37764	0.25367
LOC104976173	6.49524	5.37475	90.2112	41.4915	-0.677856	5.80903	1.27418	0.27174
UNC50	2.89706	2.49176	7.44905	5.62463	-0.673746	2.86194	4.48518	0.0463146
DECR1	3.0079	2.76542	8.0439	6.79946	-0.67264	2.77839	6.92993	0.0155819
LOC101904381	3.50039	2.96673	11.3168	7.81763	-0.667996	3.41737	0.968669	0.336239
LPL	1.89928	0.0648435	3.73028	1.04597	-0.664394	0.523718	1.22534	0.280859
PDE5A	3.89441	3.47514	14.8708	11.1204	-0.660497	3.68315	3.68382	0.0686614
FAM189A1	0.563978	-0.0232137	1.47834	0.984038	-0.657982	0.168505	0.464557	0.502965
LOC101907353	0.826847	0.362689	1.7738	1.28582	-0.646827	0.733039	3.18184	0.0889488
DNAJC22	0.75243	-0.140926	1.68463	0.906937	-0.645535	0.322214	1.14828	0.296095
LOC107131641	1.47818	0.916578	2.78597	1.88763	-0.643924	1.3243	7.11838	0.0144081
LOC517392	0.412186	0.399486	1.3307	1.31904	-0.643072	0.446838	2.68807	0.116027
CYBRD1	4.17736	3.54696	18.093	11.688	-0.641561	3.947	4.45129	0.0470718
RTN4R	0.676776	0.0797078	1.59856	1.0568	-0.638429	0.450212	2.02586	0.169358
TM2D1	1.65102	1.28285	3.14055	2.43319	-0.637228	1.61962	4.22506	0.0525031
LOC101903765	1.54871	0.992939	2.92555	1.99023	-0.637019	1.42109	1.1288	0.30012
LOC104972754	3.68697	2.1349	12.8792	4.39206	-0.634464	2.54183	0.93927	0.343518
KIZ	0.618072	0.1511	1.53482	1.11042	-0.634302	0.601328	4.9766	0.0367507
LOC107133205	5.52773	4.33721	46.133	20.2129	-0.633245	4.73262	1.18156	0.289383
LOC101904574	1.76716	0.969781	3.40382	1.95854	-0.632937	1.31234	1.99889	0.172097
FOLR1	3.70271	2.96582	13.0205	7.81268	-0.631909	3.36391	9.91227	0.00485829
LOC101905114	0.266184	-0.302949	1.20262	0.810594	-0.631776	0.139489	3.59738	0.0717388
OSTF1	2.79784	2.08572	6.954	4.24488	-0.631693	2.45344	4.96982	0.0368663
LOC101907068	2.1436	1.6679	4.41864	3.17752	-0.630389	1.94917	5.98122	0.0233752
HOMER1	1.88098	1.18955	3.68324	2.28081	-0.629857	1.60778	4.30036	0.0506199
CCBE1	2.34538	0.804934	5.08193	1.74707	-0.628025	1.20071	2.131	0.159174
HSPA4L	1.48303	1.09095	2.79535	2.13014	-0.627808	1.49035	3.19498	0.0883361
LOC100847365	1.84421	1.15475	3.59056	2.22645	-0.626253	1.55923	4.5739	0.0443967
CYB5RL	0.00861879	-0.398597	1.00599	0.758595	-0.624962	0.0528391	2.74268	0.112598
LOC100299005	0.996036	0.388657	1.99451	1.30917	-0.624426	0.814233	2.08426	0.163607
LOC506634	6.37817	5.45542	83.1802	43.8777	-0.624426	5.8716	0.56394	0.461026
LOC782456	0.423995	-0.137723	1.34164	0.908952	-0.622722	0.307798	2.22743	0.15048
SETBP1	0.341695	-0.227858	1.26724	0.853902	-0.620887	0.181242	1.87017	0.185943
RASL11A	0.957639	0.427303	1.94213	1.34472	-0.618996	0.743614	1.72386	0.203392
SGTA	1.02545	0.228534	2.0356	1.17164	-0.613909	0.644319	3.25048	0.0858014
LRP8	3.10759	2.60313	8.6194	6.07604	-0.613545	2.88399	6.69382	0.0172057
CHST15	2.29611	2.36983	4.91131	5.16879	-0.610018	1.98531	0.936996	0.34409
KCNH2	1.91283	1.57173	3.76547	2.97262	-0.609651	1.58374	1.25205	0.275823
ELOVL4	2.14053	1.99414	4.40924	3.98379	-0.609645	2.08657	3.75694	0.0661761
LOC107132444	1.18815	0.632171	2.27861	1.5499	-0.608683	1.0376	3.89281	0.0618271
S100A2	7.56944	7.14978	189.945	142.003	-0.608626	7.44576	1.17816	0.290058
HSPB1	7.33782	6.93612	161.772	122.456	-0.607865	7.08594	2.55493	0.124918
GAB3	0.485196	-0.23633	1.39978	0.848902	-0.6072	0.109138	1.68087	0.208903
LOC100337132	0.510551	0.283216	1.42459	1.2169	-0.605098	0.460805	3.75059	0.0663877
UCP2	5.63728	4.87856	49.7726	29.4167	-0.603557	5.25452	4.15291	0.054383
FETUB	10.8971	10.5505	1907.02	1499.76	-0.603527	10.7459	2.63993	0.119153
FLT3	3.4707	2.91656	11.0862	7.55045	-0.602468	3.30313	7.81224	0.0108627
RIMKLB	1.01808	0.427447	2.02522	1.34485	-0.601316	0.831511	3.09461	0.0931445
LOC101903604	0.927878	0.225838	1.90248	1.16946	-0.600561	0.577368	2.69999	0.115268
AGR3	2.08363	1.37442	4.23873	2.59263	-0.600541	1.7585	3.08671	0.0935354
HIST1H2BN	0.633985	0.0524985	1.55185	1.03706	-0.600328	0.467502	3.17467	0.0892853
LOC101903403	0.868668	0.158176	1.82598	1.11588	-0.597528	0.571627	1.91568	0.180896
ZFYVE19	1.17354	0.467636	2.25565	1.38284	-0.596194	0.909225	4.25454	0.0517563
LOC104975344	0.402199	-0.389515	1.32152	0.763386	-0.595967	0.0473697	0.976633	0.334304
SLC34A2	10.5447	9.87561	1493.71	939.409	-0.595846	10.248	1.461	0.240232
ACTG2	3.49139	3.9049	11.2464	14.9793	-0.593872	3.3589	0.574149	0.457051
PYGM	2.58821	2.08721	6.01354	4.24926	-0.592061	2.46205	7.06288	0.0147432
JCHAIN	0.460337	-0.110755	1.37586	0.926104	-0.591461	0.300446	3.51436	0.0748452
LOC783399	2.09173	0.693581	4.2626	1.61729	-0.589892	1.04595	0.311729	0.582537
IL36RN	1.30287	0.778925	2.46719	1.71585	-0.588228	1.15789	0.956526	0.339219
LOC101906160	0.627857	-0.0432253	1.54527	0.970483	-0.585317	0.229256	1.90326	0.182257
LOC107133461	1.94849	1.90902	3.8597	3.75553	-0.58521	1.37269	0.625309	0.437939
TDRD7	1.14318	0.611237	2.20867	1.52757	-0.584674	1.00738	4.67263	0.0423678
RBM34	0.219946	-0.238349	1.16469	0.847715	-0.582534	0.173402	2.94888	0.10068
FGFRL1	0.541992	-0.11228	1.45598	0.925125	-0.582011	0.289076	2.62636	0.120052
SPX	1.20607	0.637241	2.30709	1.55535	-0.581672	1.01647	2.65869	0.117923
TAT	4.27184	3.89879	19.3176	14.916	-0.581162	3.9843	3.47032	0.0765557
SFPQ	2.64962	2.2487	6.27502	4.75255	-0.579007	2.59503	4.16695	0.0540111
SRSF2	4.94755	4.33008	30.8575	20.1133	-0.577798	4.69412	23.7208	8.19e-05
DTNB	-0.101717	-0.579039	0.931923	0.66941	-0.576168	-0.142345	2.48647	0.129804
B3GNT4	3.86747	3.45627	14.5957	10.9759	-0.574182	3.70253	1.61436	0.217804
GPD2	5.8932	5.22266	59.4332	37.3402	-0.573789	5.50954	4.31092	0.0503619
TRPV6	0.80168	0.260276	1.74313	1.19771	-0.569283	0.520961	2.5165	0.127634
AXDND1	1.08992	0.533992	2.12863	1.44793	-0.568893	0.917897	2.0843	0.163603
TSPAN5	3.15059	2.65354	8.88016	6.2921	-0.568738	3.0228	5.91216	0.0240944
QPRT	1.86251	1.46358	3.6364	2.75792	-0.566128	1.83833	3.49783	0.0754818
ZFYVE9	0.569691	0.24848	1.48421	1.18795	-0.563473	0.54301	2.78841	0.109818
SRSF11	0.656079	-0.0130607	1.57579	0.990988	-0.562861	0.375532	2.97935	0.0990473
CPPED1	1.69174	1.32787	3.23047	2.51032	-0.562433	1.57278	5.57093	0.0280331
LOC100298021	2.08296	1.91049	4.23675	3.75938	-0.561301	1.99893	1.85627	0.187519
MSX1	2.67668	1.93321	6.39382	3.81903	-0.560133	2.09543	1.92022	0.180402
LYPD5	2.04909	1.60102	4.13844	3.03357	-0.557728	1.88867	1.54997	0.226882
LOC101904674	4.88001	4.08348	29.4461	16.9531	-0.555288	4.41709	1.70675	0.205563
SAPCD1	1.65005	1.08297	3.13845	2.11839	-0.554892	1.45186	1.20693	0.284402
TSHZ3	1.55622	1.14054	2.94082	2.20463	-0.554063	1.50369	2.28988	0.145155
LOC104976116	0.088639	-0.297027	1.06337	0.813928	-0.55187	0.0977669	2.1873	0.154027
SOHLH2	5.03094	4.62537	32.6937	24.6817	-0.551334	4.82139	3.58328	0.0722557
COMMD1	4.16185	3.74061	17.8995	13.3671	-0.551202	4.07053	6.91953	0.0156497
CLN3	0.922862	0.46112	1.89587	1.37661	-0.550566	0.599347	1.01463	0.325285
LOC101906218	2.24919	1.40469	4.75416	2.64761	-0.550316	1.77646	1.53959	0.228389
SETD9	1.76108	1.38791	3.38953	2.617	-0.548258	1.74341	5.19858	0.0331795
HHEX	0.807664	0.437601	1.75037	1.35435	-0.546881	0.800898	1.49116	0.235597
ATP1B3	10.5624	10.1018	1512.12	1098.88	-0.546144	10.4357	4.23978	0.0521288
CNOT1	0.13818	-0.315703	1.10052	0.80346	-0.544428	0.0870768	3.00048	0.097933
LOC107131169	1.11113	0.718081	2.16014	1.64499	-0.543524	1.09861	3.49779	0.0754834
CA9	0.292036	-0.0818474	1.22437	0.944847	-0.54279	0.300494	2.80868	0.108611
FBXL4	2.05422	1.75579	4.1532	3.37711	-0.541285	2.06212	3.12402	0.0917048
ENOSF1	3.14657	2.69307	8.8555	6.46687	-0.540812	3.03872	8.95074	0.0069613
WASHC3	0.793062	0.317598	1.73275	1.24625	-0.540142	0.699545	3.17053	0.0894803
LOC100847245	1.95614	1.58772	3.88024	3.00575	-0.540094	1.94966	0.254548	0.619154
PRKD1	0.672631	0.18456	1.59398	1.13647	-0.538872	0.532632	1.13583	0.29866
LOC101909384	0.367011	-0.186461	1.28968	0.878759	-0.5374	0.202869	3.40504	0.0791752
SRMS	0.579083	-0.00391682	1.4939	0.997289	-0.536401	0.26724	1.98224	0.173815
SRSF12	0.771415	0.215435	1.70694	1.16105	-0.535991	0.578135	1.19084	0.287547
MCTP1	0.594981	0.122957	1.51045	1.08896	-0.535556	0.48517	0.877681	0.359509
RAD18	1.50701	1.05135	2.8422	2.07246	-0.535361	1.40486	7.24839	0.0136559
LOC104976274	1.00653	0.321408	2.00907	1.24955	-0.534486	0.671583	2.4345	0.133666
SCNN1G	0.613343	0.50098	1.5298	1.41517	-0.534309	0.646069	0.583257	0.453551
TRNP1	1.66644	1.15312	3.17431	2.22395	-0.533801	1.49917	4.39843	0.0482811
LTBP1	4.79362	4.50592	27.7347	22.7204	-0.533127	4.66889	4.36315	0.0491081
LOC100847618	0.0454684	-0.328503	1.03202	0.796362	-0.532781	-0.204386	0.479725	0.496151
FAM161B	0.16158	-0.342682	1.11851	0.788574	-0.53252	0.0380801	1.85534	0.187625
SLC25A35	0.559437	0.0597918	1.47369	1.04232	-0.528946	0.425203	3.27126	0.084874
LOC101902211	1.84602	1.1948	3.59507	2.28914	-0.528825	1.50267	3.50766	0.0751025
LOC101905329	0.284111	0.0119839	1.21766	1.00834	-0.527062	0.151171	1.02175	0.323631
SLMAP	0.415041	0.122934	1.33334	1.08895	-0.521482	0.474051	1.94058	0.178207
NT5E	5.32513	5.44863	40.0889	43.6718	-0.52069	5.26904	3.08426	0.0936573
LOC101903778	1.51947	1.12596	2.86685	2.18247	-0.520283	1.46882	2.65548	0.118133
LOC512541	7.43526	6.9687	173.076	125.253	-0.518609	7.32971	2.15827	0.156655
METTL9	1.04415	0.573747	2.06215	1.48838	-0.518414	0.928031	5.01015	0.0361841
BICC1	1.14658	0.864557	2.21388	1.82078	-0.516508	0.974002	1.73202	0.202367
TDGF1	3.65254	2.99351	12.5754	7.96409	-0.51401	3.28967	4.0167	0.0581452
CCDC150	2.4661	1.85774	5.52548	3.6244	-0.513025	2.18573	4.45699	0.0469434
PARVB	2.50957	1.64884	5.69448	3.13582	-0.512141	1.9376	0.717904	0.406404
MALSU1	0.517134	0.537315	1.43111	1.45127	-0.509616	0.35106	0.78057	0.386989
MND1	3.03181	2.63437	8.17836	6.20902	-0.509324	2.94564	4.02657	0.0578627
TDRD9	3.18848	2.41114	9.11648	5.31894	-0.509098	2.60848	1.85859	0.187255
DAXX	1.82439	1.32819	3.54158	2.51087	-0.50776	1.68277	3.48242	0.0760813
EPC1	0.284741	-0.266872	1.21819	0.83112	-0.507192	0.102008	2.37402	0.138333
SLC9A3	7.09004	6.63929	136.243	99.6842	-0.506921	6.87433	2.26343	0.147382
C22H3orf35	2.22729	1.91503	4.68252	3.77121	-0.506375	2.21473	3.90457	0.0614665
FBXW7	1.02443	0.524777	2.03415	1.43871	-0.506032	0.867005	2.68501	0.116223
CYP39A1	0.921694	0.400611	1.89434	1.32007	-0.505759	0.726078	0.728774	0.402933
AQP3	3.17637	2.8006	9.04028	6.9673	-0.504261	2.69889	1.87653	0.185227
SLC48A1	7.38128	6.87699	166.719	117.538	-0.503046	7.11532	1.94197	0.178058
TMEM206	1.98962	1.43807	3.97133	2.70959	-0.50279	1.76388	5.08914	0.0348887
FA2H	1.11164	0.547302	2.16091	1.46135	-0.501884	0.806704	0.521712	0.478095
LIN7B	0.39731	0.0530712	1.31705	1.03747	-0.500181	0.432683	2.06703	0.165278
LOC101906052	0.504944	-0.0577003	1.41907	0.960794	-0.50002	0.29592	1.66516	0.210964
SPAG8	2.05261	1.52193	4.14855	2.87175	-0.4954	1.83899	5.94325	0.0237675
TEAD1	1.08221	0.785801	2.11728	1.72405	-0.494776	1.10719	2.92727	0.101857
SLC9B2	1.00849	0.797477	2.0118	1.73806	-0.494251	0.912908	2.7916	0.109627
APBB2	1.25429	0.88829	2.38549	1.85098	-0.493296	1.16371	2.97992	0.0990172
TFDP2	0.802725	0.430946	1.74439	1.34812	-0.492752	0.766955	1.73968	0.201409
LARP7	2.11893	1.82342	4.34372	3.53919	-0.491034	2.12798	3.26482	0.0851601
LOC100851714	1.35105	0.916525	2.55098	1.88756	-0.490046	1.23921	3.49521	0.0755836
LOC100848006	0.940006	0.524899	1.91854	1.43883	-0.48915	0.789112	0.524208	0.477057
JARID2	0.621711	-0.0431029	1.5387	0.970565	-0.487851	0.283827	0.980398	0.333395
NRN1	2.54088	2.02347	5.81945	4.0656	-0.487616	2.34802	0.749931	0.396304
KXD1	1.88782	1.35662	3.70076	2.56085	-0.484792	1.65982	4.4712	0.0466251
ZSWIM1	0.20968	-0.220793	1.15643	0.858093	-0.484275	0.113297	1.64448	0.213715
LOC107132288	2.88005	2.41133	7.36178	5.31966	-0.482662	2.72702	2.90011	0.103359
SYCP2	1.25003	0.770587	2.37846	1.70596	-0.482591	1.08932	1.78869	0.19542
RBM4B	1.0526	0.615323	2.07426	1.5319	-0.481923	0.92164	2.96438	0.0998454
RBP1	3.4005	2.72022	10.5597	6.58973	-0.481775	2.86857	2.80855	0.108619
SORL1	1.64662	1.00161	3.131	2.00223	-0.480469	1.28018	1.4888	0.235955
RDH12	2.18158	1.78855	4.53651	3.45467	-0.480163	2.07633	3.18718	0.0886992
CFAP36	2.80941	2.47828	7.00997	5.57231	-0.479749	2.78088	5.30272	0.0316404
HIST1H1B	0.117995	-0.248478	1.08523	0.841784	-0.479074	0.0889905	1.42952	0.245196
MORN3	1.20205	0.77673	2.30066	1.71324	-0.478374	1.0852	2.41854	0.134879
SVBP	2.59897	2.24496	6.05856	4.74022	-0.478366	2.52579	4.99394	0.0364566
MAP3K15	1.43168	1.16832	2.6976	2.2475	-0.476508	1.308	2.31099	0.143406
SKAP1	5.45446	4.82516	43.8487	28.3478	-0.476037	5.08642	3.45042	0.0773437
STXBP1	4.52846	4.09782	23.0782	17.1225	-0.475003	4.37295	6.54833	0.0183002
PNLDC1	2.74373	2.29905	6.69802	4.92133	-0.474824	2.42001	1.42609	0.245745
LOC100848171	1.20114	0.444958	2.29921	1.36127	-0.473891	0.755963	0.728481	0.403026
GMNN	2.51726	1.98758	5.72493	3.96572	-0.472775	2.31425	2.04986	0.166965
AS3MT	4.01993	3.64035	16.2225	12.4696	-0.472298	3.92803	6.71584	0.0170465
ANKRD1	6.8228	6.16955	113.206	71.9814	-0.471267	6.43252	3.56039	0.073104
CTSF	0.220836	-0.0691446	1.16541	0.953203	-0.469121	0.229184	2.03831	0.168112
POLR3G	0.80325	0.428224	1.74503	1.34558	-0.468331	0.74349	1.85651	0.187492
TGFBI	2.77236	0.935537	6.83225	1.9126	-0.467661	1.21034	0.493464	0.490115
GDPGP1	1.03095	0.602771	2.04337	1.51863	-0.46752	0.924245	2.38117	0.137771
LOC104973427	0.220366	-0.161257	1.16503	0.894245	-0.465843	0.168004	1.39278	0.251158
UGT8	3.26861	2.94978	9.6372	7.7263	-0.465834	3.02823	2.1186	0.160336
PEX3	3.66827	3.23015	12.7133	9.38366	-0.465697	3.50263	4.98295	0.0366427
JAM2	3.59288	3.14273	12.066	8.83196	-0.465538	3.34275	1.692	0.207459
XRCC4	-0.308783	-0.477045	0.807322	0.718448	-0.463944	-0.121887	0.859654	0.364391
EPM2A	-0.0165806	-0.32377	0.988573	0.798979	-0.463598	0.00539797	1.58321	0.222137
RHOT1	1.95416	1.5157	3.87489	2.85938	-0.463324	1.80973	3.71096	0.0677267
LOC525592	0.802592	0.388982	1.74423	1.30947	-0.46271	0.70028	1.61559	0.217635
TGS1	0.629678	0.12979	1.54722	1.09413	-0.462405	0.444322	1.19333	0.287057
LOC613365	0.441995	0.18065	1.35848	1.13339	-0.461137	0.449794	1.51407	0.232152
ALDH7A1	7.68914	7.33579	206.377	161.545	-0.460857	7.61123	6.08339	0.0223549
YTHDC1	1.97667	1.64132	3.93585	3.11951	-0.460104	1.92849	3.78466	0.0652609
CLIP1	2.52433	2.10523	5.75305	4.30266	-0.459096	2.38976	3.60106	0.0716045
JSP.1	0.348621	-0.120079	1.27334	0.920137	-0.458723	0.21551	0.43328	0.51755
GCKR	0.616331	0.223311	1.53297	1.16741	-0.458365	0.551526	1.89976	0.182642
LOC780876	8.0697	7.71443	268.671	210.027	-0.45741	7.96901	10.2197	0.00434299
DSC2	0.708208	0.216202	1.63377	1.16167	-0.457359	0.515581	0.92392	0.347407
LOC100848538	2.00017	1.61021	4.00048	3.05297	-0.457071	1.90377	5.68078	0.0266913
ACADSB	2.76201	2.31416	6.78342	4.97315	-0.45662	2.61519	3.34366	0.0817329
LOC100196900	2.91574	2.3048	7.54615	4.94097	-0.454302	2.55743	0.259797	0.615585
CACNG4	3.06108	2.63032	8.34596	6.19165	-0.454278	2.90732	2.25097	0.148446
FGF10	2.09675	1.65824	4.27746	3.15631	-0.453989	1.93494	2.14567	0.157813
GPX7	2.8658	2.61231	7.28939	6.11481	-0.453643	2.85061	3.22178	0.0871015
ZNF407	1.02343	0.592033	2.03274	1.50737	-0.453511	0.707285	1.59321	0.220733
CDO1	5.52215	5.13555	45.9551	35.1524	-0.453132	5.31057	3.80499	0.0645992
PCK1	4.53528	3.81013	23.1876	14.0269	-0.452824	4.09008	1.70445	0.205858
LOC504806	1.16771	0.614662	2.24656	1.5312	-0.452778	0.918906	1.38288	0.252798
USP15	3.48314	3.17716	11.1823	9.04525	-0.45273	3.40745	5.19344	0.0332576
MYH7	0.0504203	-0.279426	1.03557	0.823919	-0.45257	0.0316544	1.0783	0.310911
TAP2	2.93757	2.27626	7.6612	4.84421	-0.451074	2.54568	0.842396	0.369154
LOC513767	3.2843	2.83335	9.74253	7.12726	-0.451043	3.1036	4.181	0.0536421
SNRPB2	1.35118	0.942737	2.55121	1.92217	-0.450798	1.23397	3.94543	0.0602315
APOBEC3B	4.94653	4.61598	30.8357	24.5216	-0.450436	4.83598	3.15055	0.0904279
AKAP1	4.50997	3.97939	22.7843	15.773	-0.450226	4.22489	2.45979	0.13177
MYBPC3	6.06348	5.51509	66.8791	45.7308	-0.449911	5.76783	3.40629	0.0791241
SH2D5	1.14467	0.81541	2.21096	1.7598	-0.449166	0.956702	1.80639	0.193311
ASCL2	7.48446	7.09312	179.08	136.534	-0.449065	7.34129	1.80844	0.19307
GJA1	5.72032	5.14259	52.7215	35.3242	-0.44779	5.39546	4.73835	0.0410753
LOC100848463	9.69798	8.71143	830.582	419.18	-0.447707	8.99185	0.521941	0.478
SENP8	1.66883	1.31119	3.17958	2.48146	-0.447531	1.60434	3.49626	0.0755427
SESN3	0.816343	0.0559633	1.76094	1.03955	-0.446841	0.330127	1.2283	0.280294
SPATA24	1.76852	1.42462	3.40705	2.68444	-0.445838	1.6811	3.30689	0.0833113
LOC100847839	0.596972	0.320837	1.51254	1.24906	-0.444636	0.612262	1.22187	0.281522
FAM19A3	0.906542	0.549946	1.87455	1.46403	-0.44447	0.828576	1.36026	0.256593
GRHL3	5.63873	5.15312	49.8228	35.5831	-0.444216	5.42122	0.990907	0.330876
AKIP1	3.35648	3.04871	10.2424	8.2747	-0.44376	3.32021	5.31945	0.0314006
TMEM135	7.17511	6.76938	144.518	109.091	-0.443417	7.03024	3.7629	0.0659783
PTPMT1	4.14849	3.93041	17.7345	15.2465	-0.443402	4.10403	4.19236	0.0533457
LYRM9	0.0941814	-0.194352	1.06746	0.873965	-0.443002	0.119244	1.71268	0.204808
BNIP1	4.78551	4.33169	27.5793	20.1358	-0.442979	4.59272	10.5389	0.00387105
SEL1L3	4.65283	4.33858	25.1561	20.2322	-0.442227	4.5228	1.53674	0.228805
SLC38A6	1.14419	0.718207	2.21023	1.64514	-0.442199	0.93486	1.55971	0.225477
LOC787465	0.286206	-0.123113	1.21943	0.918204	-0.44154	0.0102149	0.937434	0.34398
HOXA4	2.47873	2.09809	5.57405	4.28144	-0.441469	2.35163	1.48242	0.236928
CAB39L	1.46199	1.1529	2.75488	2.2236	-0.44128	1.31062	1.74833	0.200337
ZAR1L	-0.150314	-0.306738	0.901055	0.808468	-0.441232	0.00495912	1.15025	0.295691
MGC134093	3.3389	3.18509	10.1183	9.09508	-0.441108	3.38657	1.65234	0.212664
PNRC1	4.22623	3.86861	18.7164	14.6073	-0.440623	4.12206	5.82157	0.0250757
COBL	2.95993	2.50485	7.78087	5.67589	-0.439199	2.75952	1.82739	0.190846
GPX3	7.63547	7.3288	198.841	160.764	-0.439087	7.42324	2.20833	0.152156
NUBPL	1.31981	0.930706	2.49634	1.90621	-0.439	1.21017	3.22442	0.0869806
ENPEP	3.0992	2.39836	8.56945	5.27202	-0.437371	2.65874	2.38581	0.137408
NT5C3A	1.59625	1.06163	3.02357	2.08729	-0.437291	1.34519	1.90468	0.182101
GPR137C	0.83918	0.695247	1.78903	1.61916	-0.437157	0.918767	1.59532	0.220439
CCND2	5.70441	5.59361	52.1432	48.2885	-0.437118	5.61813	0.549782	0.466635
GHSR	1.79494	1.36757	3.47002	2.58035	-0.436565	1.47194	0.642287	0.431877
SLC25A26	1.77816	1.4285	3.42988	2.69167	-0.436542	1.69246	4.59513	0.0439512
MNX1	0.625456	0.183841	1.5427	1.1359	-0.436119	0.485339	1.62062	0.216946
TRMT12	1.83227	1.42351	3.56096	2.68238	-0.435649	1.70543	2.62274	0.120293
PPIH	2.01857	1.626	4.05183	3.08657	-0.435129	1.90681	4.5276	0.0453861
SPON1	5.23781	4.83496	37.7344	28.541	-0.434943	4.7637	0.866745	0.362459
JADE1	4.21892	3.62541	18.6217	12.3412	-0.434596	3.87022	2.72301	0.113819
LOC101907998	1.10585	0.703941	2.15225	1.62895	-0.43395	0.990606	1.89487	0.183183
CYP17A1	5.02494	4.22859	32.558	18.747	-0.433359	4.48227	2.95095	0.100568
LOC104973229	2.08877	1.48429	4.25387	2.7978	-0.432706	1.66942	1.33416	0.261067
MIXL1	2.01531	1.44711	4.04267	2.72661	-0.431859	1.71669	2.19927	0.152958
MAGEB1	1.08378	0.970469	2.11958	1.95948	-0.431848	1.18665	1.16356	0.292988
LOC104976281	0.672749	0.377348	1.59411	1.29895	-0.431731	0.547507	0.437648	0.515468
MRPS27	2.83632	2.40069	7.14198	5.28056	-0.430442	2.66276	6.76119	0.0167239
C19H17orf58	3.80913	3.46146	14.0172	11.0155	-0.430065	3.72027	10.9177	0.00338314
ARHGAP26	3.91262	3.58596	15.0597	12.0083	-0.429653	3.73323	2.50551	0.128423
MDP1	1.17707	0.921035	2.26117	1.89347	-0.428962	1.1797	1.37979	0.253311
SLC35E3	2.68046	2.24421	6.41058	4.73777	-0.428445	2.51216	4.84763	0.039024
LOC786836	3.99691	3.80384	15.9657	13.9659	-0.428175	3.79321	0.797403	0.38201
GDPD5	1.36391	0.909924	2.57381	1.87895	-0.428148	1.20365	2.40753	0.135723
SLC9A2	3.85242	3.3607	14.4442	10.2724	-0.427826	3.63018	2.58666	0.122728
SV2C	0.0394604	-0.0377865	1.02773	0.974148	-0.4273	0.235116	0.617378	0.440817
UBB	8.09461	7.67006	273.351	203.665	-0.427207	7.92237	10.0679	0.00458938
PAGE4	6.4697	6.02059	88.6285	64.9198	-0.424855	6.25195	1.64857	0.213168
ACSS2	1.4696	0.939018	2.76946	1.91722	-0.424725	1.19658	1.07903	0.310752
ZADH2	3.429	3.02456	10.7704	8.13737	-0.424078	3.2694	3.71943	0.0674379
RNLS	0.640988	0.166547	1.5594	1.12237	-0.423727	0.368525	1.38576	0.252319
ECE2	3.80317	3.43267	13.9595	10.7978	-0.423569	3.6854	9.39442	0.0058865
MTHFD1L	5.55748	5.17706	47.0942	36.1786	-0.422724	5.36403	3.57181	0.0726794
NOTCH1	0.342447	0.0810703	1.26791	1.0578	-0.42261	0.224452	0.611594	0.442935
TSHZ1	1.46731	1.09697	2.76505	2.13905	-0.42246	1.3706	1.76465	0.19833
BLNK	1.0693	1.05579	2.09842	2.07886	-0.42229	1.19722	1.09445	0.307404
LOC101907874	1.39601	1.07087	2.63172	2.1007	-0.421829	1.36619	2.74539	0.112431
LOC107131287	5.37784	4.92459	41.5807	30.3703	-0.420976	5.142	3.61595	0.0710645
LECT1	0.675913	-0.0286715	1.59761	0.980323	-0.420813	0.2521	1.11917	0.302139
ALDH18A1	3.58355	3.14489	11.9883	8.84514	-0.420758	3.42229	5.46369	0.0294168
SLC41A1	3.34058	2.94259	10.1301	7.6879	-0.418815	3.20366	1.17533	0.290624
SLC10A5	1.34092	1.08143	2.53312	2.11613	-0.418733	1.2958	2.07172	0.164821
LOC101906669	0.811693	0.520507	1.75527	1.43446	-0.418519	0.727284	0.973575	0.335045
WDR77	6.83979	6.49176	114.547	89.9943	-0.418271	6.73791	8.2506	0.00912852
LOC104973285	2.89627	2.34795	7.44499	5.09101	-0.417469	2.58109	1.0755	0.311525
ARMC10	4.249	3.93811	19.0142	15.3281	-0.417237	4.1867	6.79881	0.0164614
HNRNPDL	6.31189	6.0468	79.4452	66.1101	-0.417095	6.25769	7.06092	0.0147552
SLC35D1	3.41291	2.84322	10.6509	7.17619	-0.415925	2.99426	1.6753	0.20963
EXOSC1	2.13536	1.74885	4.39347	3.36091	-0.415735	2.00611	5.35589	0.0308855
LOC101903038	0.808843	0.529104	1.75181	1.44303	-0.414961	0.771478	1.13347	0.299149
AMN1	1.07565	0.868813	2.10767	1.82616	-0.414498	1.12659	2.16652	0.155903
TMEM126B	4.83868	4.50531	28.6145	22.7109	-0.413362	4.75142	8.25954	0.00909652
SPRED2	0.831431	0.429577	1.77945	1.34684	-0.412825	0.597751	1.39698	0.250468
MCOLN2	5.31212	5.05635	39.7289	33.2746	-0.412098	5.28369	2.88799	0.104038
NASP	3.44386	3.11622	10.8819	8.67112	-0.411623	3.36076	5.75035	0.0258789
PRICKLE1	1.28871	1.05312	2.44309	2.07502	-0.411612	1.0538	1.2728	0.271991
STAU2	2.11005	1.7049	4.31708	3.26006	-0.411388	1.97192	3.64281	0.070102
FADS3	7.74617	7.33565	214.699	161.529	-0.409978	7.57282	1.32066	0.26342
STAU1	0.706677	-0.0188144	1.63204	0.987044	-0.409088	0.261606	0.787775	0.384846
SCNN1B	4.2747	3.44661	19.3559	10.9027	-0.408622	3.57465	0.942885	0.342611
LOC104971208	0.305321	-0.143486	1.23569	0.905329	-0.407914	0.14702	0.543728	0.469067
MSI1	0.38825	-0.0404828	1.30881	0.972329	-0.407472	0.167716	0.670901	0.421954
ELOVL7	5.03842	4.42471	32.8636	21.4768	-0.407242	4.64679	2.75046	0.112119
TMEM97	8.35039	8.03254	326.376	261.841	-0.406791	8.27721	6.63973	0.0176039
CLK4	1.33754	1.10235	2.5272	2.14705	-0.406349	1.18136	2.21432	0.151628
C17H4orf33	2.50849	2.10271	5.69022	4.29517	-0.406049	2.35654	5.34829	0.0309922
ELMO3	0.0833278	-0.0459347	1.05946	0.968662	-0.405568	0.0868337	0.999715	0.328784
LOC104976285	3.21695	2.88465	9.2982	7.38526	-0.405503	3.1301	2.11968	0.160235
CSDE1	0.635671	0.421221	1.55366	1.33906	-0.405429	0.661697	2.01937	0.170013
FAM98C	1.71016	1.20733	3.27196	2.3091	-0.404805	1.46361	2.6714	0.117098
APOH	1.59516	1.95653	3.02128	3.88128	-0.404214	1.66839	0.360566	0.554631
ATP6V0E2	2.59418	2.06531	6.03845	4.18523	-0.40413	2.29252	1.12922	0.300032
FAM133B	0.764937	0.612146	1.6993	1.52853	-0.404099	0.77091	1.72527	0.203214
TRAPPC3	0.12264	-0.0554589	1.08873	0.962288	-0.402981	0.228431	1.54567	0.227504
S100G	1.01814	2.00377	2.0253	4.01046	-0.402832	0.890713	0.372229	0.548351
TMEM254	2.65974	2.24025	6.31921	4.72478	-0.402594	2.49299	2.41795	0.134924
NIPSNAP3A	6.21997	5.87774	74.5413	58.7998	-0.402436	6.10291	4.913	0.0378524
TSTD1	1.04027	0.57753	2.05661	1.49229	-0.401569	0.849627	2.36192	0.139289
ATG10	1.62963	1.37559	3.09435	2.59473	-0.401304	1.63334	2.47864	0.130377
COX20	3.87195	3.4564	14.6411	10.9769	-0.40089	3.69242	4.52059	0.045538
KCNC2	1.93186	1.28859	3.81548	2.44289	-0.400786	1.54479	1.29461	0.268042
C3H1orf52	4.12059	3.84033	17.3949	14.3237	-0.400478	4.07569	4.24591	0.0519736
SERPINE3	3.77975	3.44159	13.7347	10.8648	-0.400447	3.68566	3.19066	0.088537
LOC104974135	0.256332	0.224415	1.19444	1.1683	-0.400237	0.369449	1.01904	0.32426
ICT1	2.05883	1.66852	4.16648	3.17888	-0.399189	1.91934	2.49789	0.128974
PLA2G12A	7.24068	6.89715	151.239	119.193	-0.398753	7.12399	1.92388	0.180005
LGALS4	1.77525	1.32471	3.42298	2.50482	-0.398277	1.5623	1.28198	0.27032
HBQ1	0.740384	0.632456	1.67062	1.5502	-0.397846	0.665155	0.813374	0.377373
WDR38	1.00388	0.73555	2.00539	1.66503	-0.397175	0.969463	1.06948	0.31285
STK36	0.164309	-0.364691	1.12063	0.776635	-0.397059	-0.0714957	1.17212	0.291266
JMJD4	0.814455	0.544825	1.75863	1.45884	-0.396957	0.814466	2.52922	0.126727
SIRT4	0.316494	-0.162907	1.2453	0.893223	-0.395869	0.113727	1.38444	0.252537
LETMD1	1.99921	1.74851	3.99782	3.36012	-0.395148	1.86168	2.52329	0.127149
NUPR1	0.923235	0.860967	1.89636	1.81626	-0.394659	0.711352	0.480387	0.495857
SLC20A1	5.98906	5.73602	63.5166	53.2983	-0.394491	5.94999	4.66641	0.0424924
EID1	4.25637	4.03758	19.1115	16.4222	-0.394325	4.22188	2.74293	0.112583
LOC104972403	2.43382	1.93276	5.40324	3.81785	-0.393874	2.16413	2.02138	0.169809
SCML4	2.99613	2.62767	7.97859	6.18029	-0.393747	2.84464	1.50677	0.233242
ADAM11	1.3098	0.855054	2.47907	1.80883	-0.393706	1.09214	2.25679	0.147947
MGMT	0.0419001	-0.354495	1.02947	0.782143	-0.393273	-0.0714587	0.802384	0.380555
CIST1	5.10797	4.87657	34.4868	29.376	-0.393262	4.9975	5.18709	0.0333544
LOC104969050	0.674836	0.468069	1.59642	1.38326	-0.393054	0.644754	2.19436	0.153395
SPIN1	0.0139199	-0.435066	1.0097	0.73966	-0.392813	-0.13906	1.19452	0.286823
C2H2orf76	2.98693	2.58827	7.92788	6.01379	-0.392274	2.83659	3.29384	0.0838795
SLC2A2	3.6118	2.66532	12.2254	6.34366	-0.392146	2.89637	1.49763	0.234617
LEO1	-0.0358422	-0.328498	0.975462	0.796365	-0.392034	-0.0353058	1.25598	0.275091
CYP3A4	1.82858	1.22074	3.55187	2.33066	-0.391965	0.883943	0.284238	0.599546
LRRCC1	2.03163	1.61998	4.08866	3.0737	-0.391894	1.8507	3.18077	0.0889988
DGAT2	1.84161	1.4147	3.5841	2.66604	-0.391727	1.62149	0.88404	0.357809
CLTRN	2.35183	2.05435	5.10472	4.15356	-0.391478	2.28159	2.79716	0.109295
MYEF2	2.38201	2.07029	5.21263	4.1997	-0.391377	2.30754	3.05938	0.0949041
IPO13	1.85799	1.37758	3.62502	2.59833	-0.391181	1.60961	2.11222	0.160938
CD8A	0.281352	-0.0791536	1.21533	0.946613	-0.390999	0.20123	0.404555	0.531631
FBXO47	1.32205	0.799881	2.50021	1.74096	-0.390728	1.00242	1.2613	0.274106
NDUFAF2	4.69425	4.46438	25.8887	22.0756	-0.390189	4.66859	4.71055	0.0416164
FGA	0.938844	0.83552	1.91699	1.7845	-0.389323	1.0755	0.307644	0.585001
MYZAP	3.66435	3.22542	12.6789	9.35292	-0.389205	3.46013	3.96546	0.0596367
ELOVL6	5.22105	4.82004	37.2986	28.2473	-0.388863	4.93897	4.09369	0.0559835
SYNE4	1.87081	1.01326	3.65738	2.01847	-0.388752	1.1257	0.524996	0.47673
CLK1	3.18162	2.65526	9.07326	6.29962	-0.388367	2.88497	2.90646	0.103006
MTFP1	5.19363	4.89361	36.5965	29.725	-0.38703	5.04837	4.51599	0.0456379
PPP1R15A	0.106559	-0.273761	1.07666	0.82716	-0.386647	0.00467892	0.959656	0.338447
SNHG3	6.79071	6.5507	110.715	93.7468	-0.386508	6.76447	5.056	0.0354257
LOC101906226	0.234685	-0.0798178	1.17665	0.946177	-0.385926	0.188478	1.11257	0.303533
NAV2	0.0690674	-0.476253	1.04904	0.718842	-0.385816	-0.190706	0.493348	0.490166
RPL9	5.12745	4.78948	34.9555	27.6552	-0.385777	5.07161	3.86635	0.0626479
RPS27L	1.51713	1.18905	2.86221	2.28002	-0.385534	1.42989	1.73776	0.201649
ALG5	1.88469	1.50175	3.69273	2.83186	-0.385135	1.74385	3.1855	0.0887775
COMMD6	1.78681	1.51507	3.45051	2.85812	-0.384792	1.75886	2.13267	0.159018
NAP1L1	3.85943	3.50791	14.5146	11.3759	-0.38351	3.73795	7.08078	0.0146342
P2RY14	0.0524598	-0.101489	1.03703	0.93207	-0.383264	0.165261	1.27151	0.272229
NSA2	7.81836	7.52063	225.714	183.626	-0.382846	7.74213	9.09059	0.00660069
RRP12	1.24395	0.698365	2.36846	1.62266	-0.382588	0.919547	0.754899	0.394771
GJB2	4.38016	4.00929	20.8238	16.1034	-0.382367	4.1782	2.6227	0.120296
LOC783613	0.846898	0.688947	1.79863	1.61211	-0.381854	0.791941	1.13764	0.298286
MMAB	4.07758	3.74891	16.884	13.4442	-0.381775	3.97274	4.10701	0.0556188
DNASE1	1.38863	1.01328	2.61829	2.01849	-0.381734	1.25128	1.73865	0.201538
PHF20	0.148581	-0.197981	1.10848	0.87177	-0.381138	0.00153341	1.08744	0.30892
ANXA8L1	6.7088	6.3113	104.605	79.4127	-0.380545	6.51406	3.83206	0.0637299
LOC101907804	2.57718	2.4928	5.96771	5.62869	-0.380339	1.98156	0.101177	0.75357
LOC107131516	3.02785	2.75298	8.15594	6.74106	-0.38026	2.98009	2.8104	0.108509
HEBP2	5.07013	4.78415	33.5938	27.5532	-0.379719	5.00253	3.80715	0.0645294
CT47B1	1.60591	0.56199	3.04389	1.4763	-0.379316	0.621441	0.185512	0.671075
KCTD12	3.94947	3.72508	15.4493	13.2239	-0.379293	3.79482	1.05589	0.31587
NNAT	1.27197	0.404331	2.41491	1.32348	-0.378799	0.642949	0.654846	0.427477
LOC104975827	0.654558	0.25323	1.57413	1.19187	-0.378479	0.512279	1.26849	0.272782
MCUB	4.74853	3.90196	26.8814	14.9489	-0.378139	4.11214	2.09879	0.162213
ZNF280A	2.84019	2.34368	7.16116	5.07596	-0.377861	2.56715	2.16725	0.155837
NPL	1.2615	0.776395	2.39744	1.71285	-0.377273	0.997902	0.476671	0.497509
SCLT1	4.91136	4.59269	30.0931	24.1289	-0.376106	4.80677	11.2814	0.00297787
LOC107133294	1.25023	0.922234	2.37879	1.89505	-0.376024	1.14694	2.50346	0.128571
LOC786867	1.24116	0.791753	2.36388	1.73118	-0.375563	1.03978	0.268947	0.609472
GMFB	6.60617	6.37143	97.4218	82.7928	-0.375182	6.58543	7.15122	0.0142138
LOC100848581	0.519257	0.302841	1.43322	1.23357	-0.375159	0.558073	1.04088	0.319251
HNRNPC	1.32941	1.00894	2.513	2.01244	-0.37459	1.24442	3.37254	0.0805179
GPX1	8.39717	8.20175	337.132	294.424	-0.374325	8.30271	2.17824	0.154842
SURF1	2.46664	2.14672	5.52756	4.42819	-0.374251	2.38197	2.69344	0.115684
LOC508820	0.32559	-0.000892597	1.25318	0.999381	-0.37421	0.235685	0.256588	0.617762
CREG1	3.68488	3.0754	12.8606	8.42923	-0.373547	3.29227	2.28926	0.145206
PATJ	0.275633	-0.209323	1.21053	0.864943	-0.373451	0.0690944	0.357429	0.556343
UAP1	3.47984	3.15674	11.1567	8.9181	-0.37323	3.3795	4.53484	0.0452298
TBX20	1.74488	1.25095	3.35168	2.37998	-0.373209	1.4722	2.16679	0.155878
TRAPPC6B	3.49458	3.27584	11.2713	9.68557	-0.373187	3.48542	3.99244	0.0588459
NAALAD2	2.88024	2.29536	7.36272	4.90876	-0.373156	2.40856	0.50882	0.483518
SFSWAP	2.22687	1.76942	4.68118	3.40918	-0.373023	2.00046	3.65016	0.0698414
ALPL	1.32734	0.662409	2.5094	1.58272	-0.372528	0.909457	1.10324	0.305517
GSAP	0.159672	0.27034	1.11703	1.20609	-0.37238	0.344738	0.802903	0.380404
RAB3D	1.69334	1.18452	3.23404	2.27288	-0.37219	1.42585	0.859595	0.364407
ECH1	4.23828	3.91921	18.8734	15.1287	-0.371776	4.08531	1.84182	0.189175
TMEM192	3.52759	3.11021	11.5321	8.63509	-0.371267	3.3295	3.44747	0.0774609
LOC100296348	0.538089	0.0296968	1.45205	1.0208	-0.370909	0.291015	1.18717	0.288271
TUSC3	2.7588	2.46384	6.76835	5.51682	-0.37078	2.72263	3.40502	0.0791759
RABEPK	2.66541	2.32435	6.34408	5.00841	-0.36975	2.56427	2.45721	0.131962
COX7C	3.59532	3.45075	12.0865	10.934	-0.369258	3.65149	0.435567	0.516458
NOC3L	3.03304	2.77655	8.18532	6.85212	-0.368915	2.982	4.28909	0.0508968
MTMR1	0.558359	0.204018	1.47259	1.1519	-0.36829	0.384768	0.8984	0.354013
GM2A	2.215	1.85012	4.64282	3.60531	-0.368143	1.9355	1.21528	0.282788
ZFAND5	2.6725	2.2984	6.37535	4.91913	-0.366883	2.5048	4.76449	0.0405738
TTC14	3.15419	2.98435	8.90235	7.9137	-0.366565	3.1508	2.72113	0.113936
RIPK4	6.54977	6.18982	93.6867	73	-0.366511	6.38651	1.08938	0.308498
WDR35	2.81032	2.45466	7.01441	5.48185	-0.366194	2.66433	4.59448	0.0439647
TTC8	1.37934	0.982744	2.6015	1.97622	-0.365128	1.24795	1.34713	0.25883
GABRB2	1.37914	1.12079	2.60114	2.17466	-0.364428	1.23937	0.962542	0.337738
FBXO32	0.363546	-0.0385726	1.28658	0.973618	-0.363922	0.223495	0.530735	0.47436
DPPA2	1.43155	1.0772	2.69737	2.10994	-0.363882	1.14544	0.569343	0.458915
CCDC53	1.82653	1.55853	3.54682	2.94554	-0.363622	1.78048	2.42959	0.134038
KREMEN2	0.229218	-0.0174826	1.1722	0.987955	-0.36361	0.167338	0.920871	0.348187
PPM1D	1.25369	0.925112	2.38451	1.89883	-0.362806	1.11742	2.26488	0.147259
TMCO6	1.2115	0.665129	2.31578	1.58571	-0.362453	0.873724	0.769769	0.390235
TP53BP1	1.01861	0.805241	2.02597	1.74744	-0.362448	0.766448	1.03459	0.320681
PIWIL1	0.479578	0.0661686	1.39434	1.04693	-0.362325	0.325204	0.233977	0.633606
MRPS18A	1.73559	1.2187	3.33015	2.32737	-0.361606	1.44292	2.02112	0.169836
APOA2	3.81312	3.49233	14.0561	11.2537	-0.360249	3.62932	0.749132	0.396551
PICALM	8.66724	8.34288	406.537	324.681	-0.359616	8.52117	3.35413	0.0812899
TCERG1	1.10114	0.740944	2.14524	1.67127	-0.359545	0.942148	1.60999	0.218406
ZCRB1	5.20397	4.89878	36.8597	29.8318	-0.359339	5.10246	7.48566	0.0123932
PLAC8	8.53245	8.34844	370.275	325.936	-0.359228	8.35784	2.67024	0.117173
EME1	2.33183	1.97808	5.03445	3.93969	-0.358409	2.16866	2.41722	0.13498
ZSCAN29	0.160777	-0.325748	1.11789	0.797885	-0.358342	-0.0736005	0.538966	0.470996
RCN2	3.79994	3.52837	13.9282	11.5384	-0.358313	3.7083	2.49665	0.129064
PM20D1	4.6364	4.24502	24.8712	18.9618	-0.358242	4.46504	3.56906	0.0727815
LOC104973487	0.211169	0.0109763	1.15763	1.00764	-0.358016	0.265871	1.27917	0.27083
SCEL	0.941448	0.604003	1.92045	1.51993	-0.357971	0.825102	0.731026	0.402219
CLK3	0.925086	0.542917	1.8988	1.45691	-0.357438	0.783687	1.47419	0.238191
PRKCH	4.17894	3.83474	18.1128	14.2683	-0.35742	4.03953	3.49098	0.0757477
GLRX	9.73238	9.48711	850.627	717.638	-0.356096	9.64652	1.61166	0.218175
USP48	0.0961402	-0.166521	1.06891	0.890989	-0.355958	0.0107514	0.436223	0.516145
CTSZ	6.44293	6.04348	86.9991	65.9584	-0.355653	6.19292	3.249	0.0858678
ERI1	1.53641	1.21057	2.90071	2.3143	-0.3556	1.43426	2.0626	0.165712
CWF19L2	1.5923	1.47866	3.0153	2.7869	-0.355486	1.59302	1.35046	0.258261
DNAJB11	0.201242	-0.133591	1.14969	0.91156	-0.355424	0.116478	1.09719	0.306813
CHPT1	6.98598	6.75241	126.762	107.815	-0.3551	6.95266	5.92852	0.0239218
GMPS	4.25433	3.91188	19.0845	15.0519	-0.354596	4.10655	5.39908	0.0302874
RNMTL1	6.29309	5.91798	78.4169	60.4629	-0.354447	6.12306	11.4407	0.00281753
LOC107132812	0.605863	0.498565	1.52189	1.41281	-0.354273	0.69287	0.835741	0.371016
GULO	0.690926	-0.263084	1.61432	0.833305	-0.354182	-0.0770901	0.295871	0.592223
SLC2A5	8.20298	7.80647	294.674	223.862	-0.35399	7.98256	2.92719	0.101862
LOC104975508	0.64439	0.135449	1.56308	1.09843	-0.353745	0.358354	0.716433	0.406878
KIAA1033	4.31602	4.07808	19.9183	16.8898	-0.353648	4.27071	4.78978	0.0400951
IDI1	7.15933	6.88442	142.946	118.145	-0.35214	7.0489	3.11018	0.092379
BMP7	5.86922	5.47472	58.4535	44.4688	-0.351919	5.6868	2.37299	0.138414
UPK2	1.09886	0.784226	2.14186	1.72217	-0.35147	1.00941	1.01931	0.324197
ABHD6	2.55375	2.36408	5.87157	5.14823	-0.351353	2.48414	2.14686	0.157704
SOHLH1	1.71211	1.47527	3.2764	2.78035	-0.35111	1.57798	1.30469	0.26624
LOC101906870	1.03551	0.63714	2.04985	1.55524	-0.350853	0.857705	1.16479	0.292738
LOC101902490	0.858448	0.621368	1.81309	1.53833	-0.350838	0.808433	2.02468	0.169477
EIF4E3	4.648	4.22768	25.072	18.7352	-0.350678	4.36845	2.33523	0.141429
PIH1D2	0.571206	0.46985	1.48577	1.38497	-0.350332	0.660599	1.20074	0.285606
LOC615223	1.93659	2.13136	3.828	4.38131	-0.349907	1.77961	0.1672	0.686761
FBP2	1.87591	1.39488	3.67034	2.62966	-0.349711	1.68122	1.01369	0.325505
STAG1	0.462161	0.118967	1.3776	1.08596	-0.349486	0.135253	0.589365	0.451228
TMA7	3.7488	3.52483	13.4431	11.5101	-0.349266	3.68471	3.68164	0.068737
KTN1	1.82226	1.60234	3.53636	3.03636	-0.349226	1.85337	1.56826	0.224255
LOC100848507	2.19364	1.92307	4.57458	3.79229	-0.348838	2.13481	2.11741	0.160448
MB21D2	2.84154	2.35547	7.16787	5.11761	-0.348225	2.55458	2.23782	0.149578
PARP6	5.20463	4.87709	36.8764	29.3866	-0.34748	5.05783	4.71326	0.0415634
WDR89	1.66093	1.38924	3.16219	2.6194	-0.347255	1.59794	3.23162	0.0866531
MED11	2.25363	2.04751	4.76882	4.13391	-0.34709	2.19447	3.48005	0.0761741
NBR1	0.834136	0.421555	1.78279	1.33937	-0.346546	0.651804	1.1927	0.287182
RIF1	1.30793	0.826366	2.47586	1.77321	-0.346044	1.0578	1.41324	0.247816
LOC100337293	2.36286	2.09426	5.14389	4.27007	-0.34604	2.30471	1.73426	0.202087
HSF5	0.311169	-0.273313	1.24071	0.827417	-0.345957	0.000610785	0.356449	0.55688
SERINC5	5.04383	4.72512	32.987	26.4486	-0.345704	4.89336	2.39618	0.136601
BPHL	2.57046	2.49897	5.93997	5.65281	-0.345377	2.58113	0.729903	0.402575
CNEP1R1	2.15596	1.85027	4.45664	3.60568	-0.345178	2.0541	1.7917	0.19506
LOC100847345	0.00476756	-0.189	1.00331	0.877213	-0.345029	-0.0701488	0.768273	0.390688
JAM3	3.08073	3.01378	8.46045	8.07675	-0.344877	2.99982	3.12185	0.09181
TMEM88	5.16469	4.69046	35.8696	25.8208	-0.3446	4.87384	2.1813	0.154565
AK6	5.42045	5.19624	42.8272	36.6626	-0.344429	5.38956	4.52157	0.0455168
LOC101905905	1.29024	1.16323	2.44569	2.23958	-0.344341	1.36595	1.27813	0.271019
DCLRE1C	4.02239	3.70953	16.2502	13.0821	-0.343859	3.91038	6.97567	0.0152875
C13H20orf196	0.949603	0.599636	1.93134	1.51533	-0.343139	0.813035	1.56197	0.225154
LOC100848405	0.143459	-0.132309	1.10455	0.91237	-0.342566	0.123974	0.961181	0.338072
KIAA1551	1.81832	1.54936	3.5267	2.92688	-0.342421	1.75055	2.51898	0.127456
RAB25	8.45649	8.11387	351.282	277.025	-0.342109	8.31042	3.95788	0.0598609
CAST	0.798269	0.540656	1.73901	1.45463	-0.342067	0.770777	1.15042	0.295657
LOC100848492	0.476971	0.197305	1.39182	1.14655	-0.341652	0.290161	0.950877	0.340618
LOC104972127	0.143487	-0.178676	1.10457	0.883514	-0.341546	0.0679604	0.530763	0.474349
LOC533850	0.348789	0.00592006	1.27349	1.00411	-0.341544	0.253531	0.645002	0.43092
FAM162A	7.02243	6.7396	130.006	106.861	-0.341476	6.92923	3.66015	0.0694886
LOC101904529	4.9449	4.67117	30.8009	25.4779	-0.340476	4.86222	4.3785	0.0487463
SLC38A3	0.0381849	-0.200328	1.02682	0.870353	-0.340471	0.0428094	0.457222	0.506319
TMSB4X	1.87205	1.79206	3.66054	3.46309	-0.340231	1.68981	1.20649	0.284487
UTP18	3.68422	3.46409	12.8546	11.0356	-0.340105	3.65268	3.66813	0.0692085
MAPT	3.68056	3.1968	12.8221	9.16923	-0.339599	3.27623	1.13764	0.298286
LOC783376	1.01886	0.838059	2.02632	1.78764	-0.339099	1.0533	1.30541	0.266112
MTURN	4.93794	4.63048	30.6526	24.7693	-0.338897	4.78167	5.16551	0.0336858
SNUPN	0.982665	0.589692	1.97611	1.50493	-0.338744	0.807753	1.65596	0.212182
SLC1A3	3.62251	2.95585	12.3164	7.75888	-0.338262	3.12962	1.8906	0.183656
DOCK2	0.905798	0.69209	1.87358	1.61562	-0.338083	0.921776	1.54345	0.227827
ARHGEF10L	3.00996	2.68284	8.05543	6.42119	-0.337778	2.71725	1.1257	0.300768
SUPT3H	3.69467	3.44175	12.9481	10.866	-0.337763	3.63993	4.16823	0.0539774
VPS16	2.83456	2.50473	7.13323	5.67545	-0.337531	2.7063	4.14749	0.0545273
RPS15A	6.33695	5.98699	80.8372	63.4256	-0.336624	6.19007	7.24547	0.0136723
LOC104972757	4.03737	2.76239	16.4199	6.78519	-0.33634	2.96338	0.244517	0.626106
UEVLD	0.499931	0.26428	1.41415	1.20104	-0.33546	0.298272	0.437929	0.515335
LOC107132547	0.536255	-0.11965	1.4502	0.920411	-0.335383	0.0984458	0.201922	0.657786
SLC19A3	1.18691	0.852365	2.27664	1.80546	-0.335357	1.07904	1.16321	0.293058
SIRPA	2.71912	2.38446	6.58472	5.22148	-0.334968	2.58133	2.52699	0.126886
LOC528815	2.97953	2.54275	7.88729	5.82697	-0.33471	2.74316	0.211966	0.649972
GCH1	7.07526	6.91818	134.854	120.943	-0.334522	7.06924	3.06652	0.0945442
RASL10A	1.12695	0.651406	2.18397	1.5707	-0.333919	0.856483	0.628924	0.436637
FGG	1.97795	1.74046	3.93932	3.34142	-0.333861	1.93578	0.211932	0.649998
MYL7	4.95735	4.92857	31.0679	30.4543	-0.333401	4.95646	1.51686	0.231736
LOC101903478	0.851384	0.503897	1.80423	1.41804	-0.332583	0.728888	1.15857	0.293997
HIST1H1C	1.58762	1.3691	3.00553	2.58309	-0.332396	1.56143	1.06259	0.314375
LOC787074	0.224197	-0.216171	1.16813	0.860847	-0.332333	0.0183733	0.26795	0.610131
LOC100847232	-0.0231068	-0.282108	0.984111	0.822389	-0.331839	-0.046395	0.860547	0.364146
LOC107131708	3.87415	3.15676	14.6634	8.91823	-0.331778	3.34184	0.97993	0.333508
PTGR1	6.23925	6.0614	75.544	66.7827	-0.331468	5.74781	1.29204	0.268503
NOC2L	0.240941	0.00623441	1.18176	1.00433	-0.331298	0.227817	1.11053	0.303966
EAPP	3.71335	3.41869	13.1168	10.6937	-0.331127	3.60822	5.51423	0.0287553
FBXL6	0.339506	-0.193559	1.26532	0.874446	-0.330609	-0.0177399	0.354826	0.557772
CTNNA3	1.7927	1.33322	3.46463	2.51964	-0.33034	1.53952	2.01802	0.170149
LYPLA1	3.24488	2.80633	9.47998	6.99505	-0.329844	2.99293	3.10765	0.0925028
DNAJB1	8.79073	8.27698	442.866	310.185	-0.329629	8.45024	3.02552	0.096632
LOC107131560	0.51689	0.371552	1.43087	1.29374	-0.329293	0.505776	0.737888	0.400057
KLHL35	0.386365	0.0135579	1.3071	1.00944	-0.329255	0.233076	1.02159	0.323669
ZFP36	6.15013	5.75168	71.0189	53.8802	-0.329205	5.92775	1.63132	0.215489
SLC45A2	2.26085	1.95348	4.79273	3.87308	-0.329073	2.02709	0.510393	0.482851
GTF2A1L	5.32912	5.11208	40.1999	34.585	-0.328999	5.29134	5.32271	0.0313541
AGL	0.810263	0.634629	1.75353	1.55254	-0.328576	0.852353	1.59413	0.220605
TKFC	0.562634	0.137588	1.47696	1.10006	-0.328356	0.359605	0.955339	0.339512
FST	6.02079	5.57557	64.9289	47.6885	-0.328235	5.74719	1.69211	0.207445
FAHD2A	5.45426	5.18607	43.8427	36.4052	-0.327794	5.37769	4.01468	0.058203
GPR156	1.22933	0.875527	2.34458	1.83468	-0.327652	1.14768	1.05844	0.315299
NCR3LG1	2.74647	2.25364	6.71072	4.76885	-0.327541	2.44067	2.05989	0.165978
LOC100848315	5.6316	5.23871	49.577	37.7581	-0.327537	5.40519	2.35406	0.139916
ME2	3.30881	2.99649	9.9095	7.98056	-0.327396	3.18062	2.70243	0.115114
NDUFAF5	3.46482	3.24374	11.0412	9.47245	-0.32726	3.38206	4.04535	0.0573295
DBI	9.17326	8.9873	577.332	507.512	-0.327073	9.17509	2.63031	0.119789
BAG2	7.48367	7.19336	178.982	146.358	-0.326331	7.3672	3.7939	0.0649591
LOC782525	0.434503	0.166726	1.35144	1.12251	-0.326153	0.363549	0.989813	0.331137
DALRD3	2.74078	2.49943	6.68431	5.65462	-0.325883	2.68977	3.06402	0.09467
LOC101907807	4.46656	4.26807	22.1089	19.2672	-0.325677	4.45552	2.87359	0.104851
NSMCE2	-0.0530838	-0.268747	0.963874	0.83004	-0.325077	-0.0356974	0.926038	0.346867
P2RX5	0.599733	0.315585	1.51544	1.24452	-0.32507	0.443686	0.659931	0.425716
CYYR1	1.67896	1.29751	3.20197	2.45804	-0.324083	1.49807	0.423895	0.522075
DTX2	1.25212	1.00845	2.38191	2.01175	-0.323772	1.21532	1.93691	0.1786
ATP11A	6.89909	6.51325	119.353	91.3445	-0.323635	6.68036	1.79569	0.194582
LOC100848900	4.55424	4.26546	23.4943	19.2323	-0.323507	4.43184	1.72044	0.203823
LOC104975663	6.08133	5.75673	67.7117	54.0688	-0.323495	5.93912	4.19968	0.0531559
MAPK8IP2	5.2488	4.87411	38.023	29.326	-0.323421	5.04544	3.26906	0.0849716
FABP5	9.28472	9.07173	623.705	538.099	-0.323336	8.80697	0.954861	0.33963
ZMYM6NB	3.09157	2.8537	8.52426	7.22852	-0.32311	3.03699	2.62091	0.120415
RBM11	1.42859	1.1937	2.69183	2.28738	-0.322703	1.40729	1.61942	0.21711
MAPK14	3.32833	3.1992	10.0444	9.18449	-0.32237	3.29606	2.59098	0.122434
LOC104968805	10.2312	9.59219	1201.94	771.858	-0.322222	9.7679	0.112345	0.740822
MORN2	2.48073	2.29951	5.58179	4.9229	-0.322198	2.4907	2.71489	0.114328
RNF130	3.61713	3.35228	12.2706	10.2126	-0.320947	3.54701	2.44116	0.133163
SCAF4	2.34654	2.05279	5.08601	4.14907	-0.320904	2.25325	2.10818	0.16132
LOC781298	5.15358	4.83717	35.5944	28.5846	-0.320168	5.04755	1.75373	0.19967
MPV17	0.791789	0.420668	1.73122	1.33855	-0.32001	0.64807	1.31751	0.263973
LYPLAL1	3.93127	3.63255	15.2556	12.4024	-0.319799	3.80537	4.07352	0.0565408
RNF6	0.0340146	-0.296057	1.02386	0.814476	-0.319484	-0.0895088	0.659946	0.425711
MAP4K1	2.40152	2.14506	5.28361	4.4231	-0.319381	2.27471	1.06756	0.313274
ABCC2	8.42109	8.02935	342.768	261.261	-0.3191	8.20244	0.385621	0.541306
LOC101903375	0.120986	-0.252944	1.08748	0.839182	-0.318811	-0.00848311	0.361072	0.554355
ACAA2	2.9512	2.59585	7.73395	6.04546	-0.318429	2.78589	2.32726	0.142075
LUC7L3	5.38274	5.18278	41.7222	36.3222	-0.318423	5.35598	3.64573	0.0699983
CLCC1	0.124306	-0.201728	1.08998	0.869509	-0.318241	-0.0813452	0.742991	0.39846
MPHOSPH10	6.98805	6.77007	126.945	109.143	-0.318112	6.94745	5.4178	0.0300322
FAM83B	6.16147	5.73282	71.5794	53.1802	-0.31716	5.89669	3.45668	0.0770946
CLIC1	10.9631	10.7137	1996.26	1679.4	-0.317075	10.8673	2.47847	0.13039
KITLG	0.965559	0.561513	1.95282	1.47582	-0.316986	0.741081	0.652644	0.428244
RND1	1.42125	1.12528	2.67817	2.18143	-0.316974	1.32583	1.35617	0.257288
HPDL	4.56363	4.38286	23.6478	20.8628	-0.31601	4.39265	2.87956	0.104513
FICD	0.635668	0.470976	1.55366	1.38605	-0.316008	0.723405	0.958854	0.338645
LOC101903567	4.53992	4.57141	23.2623	23.7757	-0.315718	4.7453	0.297071	0.591478
SALL1	0.61072	0.59307	1.52702	1.50845	-0.315573	0.682768	0.767591	0.390895
NFE2L3	2.97614	2.75697	7.86875	6.75977	-0.315413	2.94007	1.81465	0.192337
LOC100847567	5.17439	4.7642	36.1115	27.1749	-0.315093	4.94998	3.66491	0.0693212
ALDH2	6.90503	6.58528	119.845	96.0209	-0.314971	6.74395	4.25742	0.0516842
MAIP1	2.82032	2.65371	7.06319	6.29284	-0.314418	2.83808	2.33012	0.141843
SERPINF2	3.00684	2.62738	8.03801	6.17904	-0.314415	2.78782	0.635405	0.434318
PXDN	3.23679	2.97736	9.42694	7.87542	-0.314146	3.11953	1.34784	0.258709
VCPKMT	0.217009	-0.111352	1.16232	0.92572	-0.314112	0.120665	1.0868	0.309059
LOC107131948	3.48599	3.30027	11.2044	9.85099	-0.313952	3.47016	2.52159	0.12727
LOC104969097	0.452902	0.194009	1.36879	1.14394	-0.313713	0.400942	0.772571	0.389389
ZDHHC2	3.22518	2.93339	9.35141	7.63902	-0.312921	3.09839	2.03213	0.168729
LOC101902861	-0.0194216	-0.293256	0.986628	0.816058	-0.312615	-0.0763532	0.252624	0.620474
SLC10A4	6.33629	5.93523	80.8006	61.1904	-0.312407	6.10656	1.47507	0.238054
EXOSC8	6.05571	5.86562	66.5197	58.3079	-0.312371	6.03413	3.88654	0.0620206
PPIL3	5.24944	5.00537	38.0398	32.1194	-0.312208	5.18034	4.12047	0.0552529
LOC100848872	5.03202	4.80466	32.7181	27.9477	-0.311703	4.97983	3.54315	0.0737507
TTLL3	3.24895	2.81226	9.50674	7.02385	-0.311641	2.96867	1.92146	0.180268
GNPDA2	1.02788	0.598595	2.03902	1.51424	-0.311168	0.804671	1.36351	0.256044
ANKH	9.30479	9.00683	632.444	514.431	-0.311101	9.17538	1.03828	0.319841
AARSD1	4.78267	4.53773	27.525	23.2269	-0.311079	4.71071	5.94679	0.0237307
PIAS1	3.3368	3.09848	10.1036	8.56517	-0.310402	3.27438	3.22975	0.0867381
LOC786798	2.8853	2.7087	7.38858	6.53733	-0.309422	2.88144	3.00236	0.0978349
TEX10	2.00339	1.56544	4.00941	2.95968	-0.309361	1.73685	1.27938	0.270792
PUDP	2.29059	1.74265	4.89256	3.3465	-0.309255	1.92861	1.03487	0.320618
CAVIN3	1.68074	1.54952	3.20593	2.92719	-0.309145	1.59809	1.85287	0.187907
SCFD1	7.37381	7.15143	165.859	142.166	-0.309094	7.32413	6.06078	0.0225763
ANXA6	4.32444	3.96058	20.0348	15.5688	-0.308722	4.08072	0.938196	0.343788
NR2C2	1.28116	0.81854	2.43035	1.76362	-0.308692	1.00203	1.18967	0.287778
GPN1	6.08145	5.83168	67.7173	56.9522	-0.308678	5.99105	8.04044	0.00991817
MRPL28	1.95046	1.59235	3.86497	3.01539	-0.308631	1.76542	1.08159	0.310192
BIVM	1.1601	0.774973	2.23473	1.71116	-0.308449	0.957526	0.887059	0.357006
DBP	0.524817	0.169445	1.43875	1.12463	-0.308447	0.390625	0.898243	0.354054
ISCU	5.20271	4.93447	36.8275	30.5791	-0.30814	5.10859	4.96373	0.0369708
EMC8	6.95172	6.68781	123.787	103.094	-0.30808	6.84904	5.77175	0.0256346
P4HA1	2.60906	2.4197	6.10107	5.35059	-0.307689	2.5503	0.965632	0.336981
SHE	0.74801	0.30763	1.67947	1.23767	-0.307626	0.512145	0.375909	0.546398
ASTE1	1.18143	1.21404	2.26801	2.31987	-0.307288	1.25667	1.08961	0.308448
ZNF239	3.04146	2.72	8.23326	6.58872	-0.307116	2.8905	2.60576	0.121432
MTHFD2	6.25625	5.93339	76.4397	61.1124	-0.307058	6.08863	3.05073	0.0953419
PMS2	2.1709	1.99178	4.50305	3.97727	-0.306345	2.17744	2.14813	0.157586
ANO3	1.62984	1.38559	3.09478	2.61279	-0.306141	1.4918	0.273739	0.606323
TUBGCP4	3.87013	3.59081	14.6226	12.0488	-0.305854	3.76661	5.28412	0.0319093
KLHL23	2.99768	2.71052	7.98715	6.54556	-0.305678	2.88193	2.43245	0.133821
HNRNPH1	3.3822	3.08057	10.4266	8.4595	-0.305647	3.24895	4.3787	0.0487417
THNSL2	-0.236066	-0.407454	0.849058	0.753953	-0.305627	-0.2431	0.376601	0.546032
RPA2	7.38511	7.12979	167.163	140.049	-0.305558	7.30006	8.93352	0.00700718
IL10RB	2.46166	2.14463	5.50852	4.42178	-0.305157	2.34134	1.77935	0.196545
PRMT7	2.45183	2.14451	5.4711	4.42143	-0.305038	2.31066	1.50253	0.233879
ATP7B	5.16268	4.99613	35.8196	31.9143	-0.304608	5.08469	3.2716	0.084859
CDA	1.25503	1.02721	2.38673	2.03808	-0.304412	1.22472	0.896201	0.35459
AMACR	4.7245	4.54406	26.4373	23.3291	-0.304331	4.60766	2.64625	0.118737
CAMLG	4.32718	4.16816	20.0729	17.9781	-0.304318	4.30679	3.11864	0.0919658
PARP14	0.643375	0.512879	1.56198	1.4269	-0.304236	0.710118	0.850996	0.366769
SDHAF3	3.46647	3.26355	11.0538	9.60343	-0.303888	3.4373	3.23534	0.0864842
NME7	3.58109	3.37642	11.9678	10.385	-0.303701	3.54138	1.38062	0.253173
MAL2	6.32834	6.05911	80.3565	66.6768	-0.303295	6.19354	4.05817	0.0569691
ATP6V0D2	3.44418	2.84879	10.8843	7.20396	-0.303191	3.03651	0.388638	0.539742
EGR1	3.74393	3.74478	13.3979	13.4058	-0.303118	3.41857	0.564299	0.460886
GOLGA4	4.02092	3.72046	16.2337	13.1817	-0.302901	3.91323	3.87687	0.06232
GUCA2A	1.81285	1.29692	3.51336	2.45703	-0.302654	1.49237	1.0354	0.320498
CLIC4	6.50755	6.30584	90.9848	79.1128	-0.302301	6.4166	1.93298	0.179022
CTH	4.4867	4.28509	22.4198	19.4958	-0.302025	4.44974	4.52868	0.0453626
CC2D2A	1.89468	1.52942	3.71839	2.8867	-0.301858	1.70739	0.87327	0.360694
SLC18A2	3.07744	2.86198	8.44115	7.27014	-0.301767	2.86017	0.413609	0.527118
RBL2	0.700484	0.584701	1.62505	1.49973	-0.301713	0.779038	0.844512	0.368566
SURF2	4.9668	4.66562	31.2719	25.38	-0.301498	4.81867	2.52964	0.126698
SORD	5.66012	5.35478	50.5668	40.9213	-0.301479	5.52152	3.36917	0.0806586
PHRF1	0.731519	0.342513	1.66039	1.26796	-0.301451	0.474078	0.708654	0.409394
PECR	4.60343	4.385	24.3092	20.8938	-0.301447	4.54833	7.33145	0.0131982
RSRC2	0.289653	0.0882689	1.22235	1.06309	-0.300978	0.303018	0.719417	0.405918
LOC104973099	0.0889766	-0.205106	1.06362	0.867475	-0.300927	0.0203757	0.758213	0.393753
ATP5F1C	6.42162	6.24688	85.7235	75.9448	-0.300673	6.40875	3.64028	0.070192
LOC514189	5.73791	5.45567	53.3681	43.8854	-0.300651	5.51931	1.31244	0.264866
PEMT	1.98295	1.73753	3.953	3.33463	-0.300582	1.91966	1.82014	0.191693
LOC101910148	-0.172365	-0.473355	0.887387	0.720288	-0.300557	-0.242357	0.285009	0.599054
ECHDC3	1.78686	1.5144	3.45063	2.85679	-0.30048	1.58232	1.10283	0.305605
COX7A2L	8.54717	8.27547	374.072	309.859	-0.300281	8.4419	6.84567	0.0161408
MRPS35	4.94742	4.71425	30.8546	26.25	-0.300089	4.88153	5.77611	0.0255851
GTPBP8	1.81572	1.65767	3.52036	3.15507	-0.299829	1.83101	1.92695	0.179673
MTBP	1.63337	1.18	3.10237	2.26577	-0.299818	1.35259	0.576062	0.456312
KCTD7	5.66343	5.442	50.6832	43.4717	-0.299771	5.53543	1.6831	0.208613
PRADC1	5.6496	5.4452	50.1996	43.568	-0.299469	5.60776	3.57232	0.0726604
MMADHC	8.08454	7.84602	271.449	230.084	-0.298604	8.01046	8.66118	0.00777942
PAPOLG	2.93442	2.67784	7.64451	6.39899	-0.298602	2.85242	3.17551	0.0892459
PRSS50	0.899304	0.604353	1.86517	1.5203	-0.298512	0.796553	0.871422	0.361193
RAB3GAP1	3.53093	3.1958	11.5589	9.16285	-0.298223	3.35965	2.24575	0.148894
LOC104969259	2.55585	2.42073	5.88014	5.35443	-0.297881	2.59552	1.79143	0.195092
LOC107131787	1.11609	0.748785	2.16759	1.68038	-0.297613	0.874778	0.671381	0.421791
DEK	3.97605	3.65815	15.7366	12.6244	-0.297379	3.82767	4.26288	0.0515473
EPSTI1	3.08142	2.88604	8.46446	7.39238	-0.29733	3.04854	1.32476	0.262702
TMEM185A	1.96866	1.67651	3.91405	3.19654	-0.29729	1.85609	1.19731	0.286276
HDGFRP3	3.39801	3.08953	10.5415	8.51217	-0.297141	3.24832	1.38386	0.252633
COPRS	1.7303	1.63478	3.31796	3.1054	-0.2968	1.79917	1.28351	0.270042
AAGAB	0.311898	0.09128	1.24134	1.06531	-0.296642	0.154823	0.651684	0.428578
AP1S3	4.49996	4.25782	22.6268	19.1308	-0.296474	4.41884	4.31178	0.0503409
SNAPC3	3.53311	3.36327	11.5764	10.2907	-0.295899	3.52741	2.80541	0.108805
HMX1	0.266353	0.250507	1.20276	1.18963	-0.295749	0.187697	0.204921	0.655429
PRDX1	12.6132	12.4031	6265.3	5416.24	-0.295676	12.5656	4.5274	0.0453904
ASPM	0.628423	0.42494	1.54587	1.34252	-0.295569	0.649303	0.689699	0.415627
LOC531152	2.08571	1.78569	4.24484	3.44784	-0.294527	1.87997	1.06899	0.312957
LOC104975286	0.73907	0.292745	1.6691	1.22497	-0.294458	0.483314	0.870111	0.361547
HMGCS1	5.56084	5.30041	47.2042	39.408	-0.294265	5.38365	1.266	0.27324
SPA17	2.09762	1.96276	4.28002	3.89808	-0.294253	2.17885	0.934993	0.344595
PMCH	1.46593	1.21094	2.76241	2.31489	-0.294011	1.39519	1.43501	0.244321
FXYD3	0.632526	0.428343	1.55028	1.34569	-0.293993	0.619956	0.346847	0.562198
LTA4H	4.17546	4.06353	18.0692	16.7203	-0.293967	4.16157	2.1785	0.154818
LIAS	5.7011	5.5132	52.0239	45.6707	-0.293806	5.67242	5.29242	0.0317889
IRX3	6.98387	6.61684	126.577	98.1448	-0.293691	6.75355	0.69774	0.412965
GMCL1	1.19749	1.07375	2.2934	2.1049	-0.293643	1.25803	1.38917	0.251754
PIGN	4.32647	4.04198	20.0631	16.4724	-0.293634	4.103	1.68747	0.208044
HSD17B7	4.53754	4.28259	23.2239	19.4621	-0.293375	4.44111	2.92172	0.102162
CPE	1.73046	1.48822	3.31834	2.80542	-0.29332	1.64888	1.04791	0.317661
LOC530348	2.79062	2.4521	6.91929	5.47214	-0.293182	2.61875	1.29228	0.268459
NDUFAF4	5.48197	5.2831	44.6928	38.9379	-0.293124	5.44152	4.30246	0.0505684
HNRNPH3	2.73629	2.52802	6.66354	5.76778	-0.293029	2.70043	2.74909	0.112203
ANAPC5	2.06138	1.80586	4.17387	3.49638	-0.292674	1.979	2.25794	0.14785
COA5	4.87431	4.69285	29.33	25.8636	-0.292386	4.84638	3.84254	0.063397
DPH3	3.68266	3.40185	12.8407	10.5696	-0.292325	3.56226	3.12513	0.091651
CSTF1	2.43883	2.11644	5.42204	4.33622	-0.292291	2.29392	1.90223	0.18237
USP54	2.29594	1.95794	4.91073	3.88507	-0.2921	2.13584	1.17073	0.291544
SLC27A2	2.50132	2.55425	5.66203	5.87364	-0.292091	2.41577	0.448323	0.510443
FKBP14	1.76666	1.48123	3.40266	2.79186	-0.292024	1.64336	2.073	0.164697
MAD2L1	7.28938	7.08952	156.431	136.194	-0.291779	7.23563	3.87173	0.0624798
LOC100126043	2.02954	1.88045	4.08276	3.68189	-0.291228	2.01426	1.63845	0.214525
BUB3	6.37495	6.1291	82.9947	69.9913	-0.291207	6.29371	6.82745	0.0162647
SMAD6	-0.204632	0.0558334	0.86776	1.03946	-0.291078	-0.206213	0.110286	0.743117
LRRFIP2	2.89218	2.56285	7.42393	5.90873	-0.290928	2.66169	1.30339	0.266472
GPT2	3.4213	3.13713	10.713	8.79774	-0.29046	3.258	1.72612	0.203107
PAG8	8.95216	8.80394	495.301	446.94	-0.290428	8.85606	1.04798	0.317644
N4BP2L2	3.63704	3.44136	12.4411	10.8631	-0.290368	3.56503	2.76519	0.111219
KRBA2	2.08268	1.62163	4.23595	3.07722	-0.290176	1.78178	1.03996	0.319458
LOC617875	2.49285	2.24938	5.62887	4.7548	-0.289837	2.40822	1.42774	0.245481
ZBTB8OS	0.40291	0.116093	1.32217	1.0838	-0.289695	0.271551	0.70731	0.409831
FABP3	9.19403	9.0551	585.706	531.934	-0.289451	9.23182	1.02785	0.322225
FZD10	6.6061	6.30109	97.4166	78.853	-0.289226	6.47466	1.10796	0.304512
INTU	2.12457	1.86862	4.36072	3.65183	-0.289125	2.04304	1.99751	0.172239
RPRD1A	4.96248	4.74107	31.1786	26.7427	-0.288923	4.88874	4.5864	0.0441338
NDEL1	1.9768	1.83464	3.93619	3.56681	-0.288741	2.00714	1.57434	0.22339
TACR1	5.19816	5.15698	36.7116	35.6784	-0.288614	5.11533	1.45784	0.240724
MRPL30	4.92557	4.67602	30.3909	25.5637	-0.288334	4.83524	4.28763	0.0509326
HSPA6	7.41325	6.98066	170.456	126.295	-0.288291	7.07424	0.737492	0.400181
GPR151	0.939968	0.628161	1.91849	1.54559	-0.288129	0.806315	0.760238	0.393133
WAPL	1.0377	0.698149	2.05295	1.62242	-0.288081	0.825013	0.70042	0.412084
IMMP1L	2.49163	2.31664	5.62414	4.98169	-0.287847	2.48327	1.53191	0.229513
RWDD4	0.974196	0.780056	1.96455	1.7172	-0.287734	0.952021	1.13726	0.298364
KLC1	2.7705	2.52758	6.82344	5.76602	-0.287561	2.67579	1.76932	0.19776
KANK2	1.42466	0.947953	2.68451	1.92913	-0.287538	1.11877	1.0675	0.313286
PALLD	1.54	0.836375	2.90794	1.78556	-0.287375	0.989544	0.456759	0.506532
CDH2	5.51369	5.09257	45.6862	34.1205	-0.28734	5.20173	1.56533	0.224673
CENPV	5.28088	4.99141	38.878	31.8101	-0.286862	5.11469	1.88094	0.184733
LOC100847505	4.84167	4.67527	28.674	25.5504	-0.286849	4.82184	2.32412	0.142331
PAAF1	2.74726	2.48898	6.71441	5.61381	-0.286815	2.65088	2.69795	0.115398
LOC104975694	2.84412	2.81885	7.18069	7.05597	-0.286812	2.93898	0.837952	0.370396
AMPD3	3.3966	3.03472	10.5312	8.19486	-0.286794	3.20375	2.54257	0.125784
RPL35A	8.15595	8.0201	285.224	259.591	-0.286331	8.13804	3.0683	0.0944546
TSTD2	1.13615	0.751469	2.19794	1.68351	-0.286019	0.936499	0.598204	0.447901
MAOB	2.58093	2.3621	5.98323	5.14117	-0.285545	2.52202	0.336512	0.568034
LOC104968712	3.02141	2.7444	8.1196	6.70113	-0.285537	2.88745	1.26377	0.27365
PBX3	3.41643	3.11274	10.677	8.65021	-0.28518	3.25117	1.46683	0.239327
PANK1	1.48024	1.10764	2.78995	2.15493	-0.285067	1.28091	1.23341	0.279324
CSNK1B	1.26979	0.69784	2.41126	1.62207	-0.285004	0.868195	0.585763	0.452595
GSPT2	3.09147	2.89006	8.52362	7.41302	-0.28481	3.03382	3.36339	0.0809005
EEF1E1	5.94463	5.76406	61.5905	54.3445	-0.284299	5.91691	4.37692	0.0487834
PPM1E	1.90604	1.64109	3.74778	3.11901	-0.283955	1.7269	0.462427	0.503935
GPR27	6.80161	6.56123	111.555	94.4334	-0.28356	6.62591	1.5549	0.226169
SLC16A14	1.57138	0.988944	2.97188	1.98473	-0.283456	1.1175	0.402292	0.53277
RPL39	9.96632	9.82982	1000.37	910.063	-0.283276	9.98057	2.37075	0.138591
LOC104973891	2.01185	1.8078	4.03298	3.50108	-0.283232	1.76256	0.25836	0.616558
EHHADH	2.82174	2.66376	7.07016	6.33684	-0.282968	2.605	0.685958	0.416875
FMR1NB	2.60403	1.96338	6.07985	3.89975	-0.282724	2.11453	0.784607	0.385787
LOC104972881	5.70556	4.26225	52.1847	19.1896	-0.282296	4.42051	0.304332	0.587014
MCMBP	0.62312	0.268686	1.5402	1.20471	-0.282252	0.459626	0.359252	0.555346
AUNIP	3.54547	3.3325	11.676	10.0736	-0.282241	3.48942	1.8358	0.18987
RIPK2	4.05258	3.79843	16.5939	13.9137	-0.281923	3.95335	4.69465	0.0419297
DOCK5	1.41745	1.02531	2.67113	2.0354	-0.281357	1.20234	0.620788	0.439576
HIGD1A	0.532442	0.227912	1.44638	1.17114	-0.28131	0.431133	0.540884	0.470217
TMPRSS2	0.818665	0.532595	1.76377	1.44653	-0.281027	0.734658	0.527174	0.475828
NPRL2	5.60787	5.34293	48.7682	40.5865	-0.280659	5.49773	5.10076	0.0347025
HOXC13	2.85991	2.72205	7.25969	6.59811	-0.28052	2.62578	0.469779	0.5006
MGST1	7.97475	7.85521	251.558	231.555	-0.280385	7.91682	1.55628	0.22597
LOC100174924	5.83475	5.65875	57.0734	50.5187	-0.280369	5.79755	2.07496	0.164506
YAF2	3.67692	3.49285	12.7897	11.2578	-0.280009	3.65269	3.2837	0.0843247
AFTPH	2.47362	2.06631	5.55436	4.18815	-0.279826	2.29545	1.54595	0.227464
FOXA2	3.0173	2.94579	8.09651	7.70495	-0.279812	3.08976	1.11156	0.303746
PPAT	4.79924	4.53317	27.843	23.1536	-0.279421	4.68376	5.36903	0.0307022
THAP9	3.20862	2.9598	9.24466	7.78014	-0.279068	3.12341	3.09969	0.092894
LOC100847509	2.91032	2.65168	7.51785	6.28397	-0.278852	2.80955	2.55801	0.124704
DBNL	3.89782	3.65596	14.906	12.6053	-0.278832	3.7245	1.90219	0.182375
ASS1	7.34425	6.96325	162.494	124.78	-0.27853	7.10373	1.70192	0.206182
LOC101908339	0.782901	0.580233	1.72059	1.49509	-0.278373	0.764014	1.15253	0.295227
CDCA8	6.8376	6.62592	114.373	98.7646	-0.278268	6.74949	4.58094	0.0442484
POLB	3.931	3.65899	15.2527	12.6318	-0.278108	3.81404	3.87891	0.0622568
VSTM4	3.26691	3.1168	9.62583	8.67463	-0.278047	3.1278	1.02901	0.321959
HIST2H2AC	0.622614	0.275986	1.53966	1.21082	-0.277932	0.446369	0.546392	0.467994
SLC5A5	5.03456	4.61596	32.7758	24.5212	-0.277824	4.56722	0.866782	0.362449
VWF	0.00442514	-0.230563	1.00307	0.852302	-0.27768	-0.0155944	0.209764	0.651666
RP9	1.51785	1.17935	2.86364	2.26475	-0.277573	1.35464	1.59019	0.221156
MRPL39	6.92903	6.73171	121.855	106.279	-0.277553	6.87901	4.92979	0.0375581
MTHFR	1.28398	0.921209	2.43509	1.8937	-0.277474	1.05209	0.73521	0.400899
TCEAL8	5.04828	4.80782	33.0889	28.0091	-0.277253	4.89895	0.886399	0.357181
HRG	2.88244	2.28969	7.37396	4.88952	-0.277083	2.42931	0.733523	0.40143
CCDC59	6.78515	6.63679	110.29	99.5116	-0.277059	6.78132	2.4994	0.128865
ANKRD17	1.72684	1.51652	3.31002	2.861	-0.277055	1.68872	1.72707	0.202989
NLN	4.09646	3.82714	17.1064	14.1933	-0.27704	3.97224	2.71135	0.11455
ATE1	0.635399	0.461118	1.55337	1.37661	-0.276658	0.683368	0.535632	0.472354
CYB5A	7.71601	7.43389	210.256	172.912	-0.276605	7.57932	4.65756	0.0426705
EIF3H	8.73836	8.48852	427.08	359.17	-0.27583	8.63783	7.33085	0.0132015
CEP68	0.288756	-0.0984751	1.22159	0.93402	-0.275727	0.117317	0.317089	0.579338
PLIN2	5.76499	5.72254	54.3794	52.8026	-0.275699	5.75335	2.29235	0.144949
NR1H2	1.33767	1.13745	2.52742	2.19992	-0.275635	1.30176	2.03168	0.168774
TDRP	5.78139	5.54322	55.0012	46.6309	-0.275543	5.68939	2.64419	0.118873
LOC107132475	1.26608	1.16591	2.40508	2.24374	-0.275119	1.20191	0.701583	0.411703
YAE1D1	4.59502	4.42638	24.1679	21.5018	-0.275065	4.56546	2.20453	0.152492
EEF1B2	10.1981	9.98391	1174.73	1012.64	-0.274922	10.1342	5.13049	0.0342314
RPL26	10.5566	10.3763	1506.08	1329.17	-0.274619	10.528	3.20032	0.0880886
KLF6	7.21825	6.83756	148.905	114.37	-0.274542	6.97465	1.9837	0.173664
GLOD4	7.41186	7.18779	170.291	145.794	-0.274381	7.33642	6.8346	0.016216
RBM4	5.48382	5.26232	44.7502	38.381	-0.273994	5.41179	3.87672	0.0623247
LOC528262	0.977034	0.700723	1.96841	1.62532	-0.273709	0.765961	0.172199	0.682382
ABCD1	5.79132	5.39845	55.381	42.179	-0.273702	5.57787	1.65981	0.21167
UBC	5.95289	5.64046	61.9439	49.8825	-0.273621	5.76993	3.3075	0.0832848
ELF5	-0.0589006	-0.333889	0.959995	0.793395	-0.273529	-0.123414	0.323701	0.575439
RASGRF2	4.64172	4.27794	24.9631	19.3994	-0.273449	4.40824	1.08581	0.309273
NOP58	2.04003	1.63167	4.11253	3.09871	-0.273333	1.78541	1.14618	0.296526
SUMF2	4.00345	3.74476	16.0383	13.4055	-0.273094	3.89129	1.63146	0.21547
FTL	4.4501	4.28118	21.8582	19.4431	-0.272931	4.44019	1.21714	0.28243
PHYHD1	0.171701	-0.254603	1.12639	0.838218	-0.272819	-0.0487212	0.242937	0.627217
ARF5	4.79753	4.52621	27.81	23.0422	-0.272479	4.67561	2.57137	0.123778
TCF19	2.10302	1.83596	4.29608	3.57009	-0.272415	1.99493	1.28133	0.270437
EAF2	2.93517	2.7294	7.64845	6.63182	-0.272347	2.35146	0.271811	0.607585
FDPS	4.67325	4.40089	25.5146	21.1252	-0.272338	4.53087	2.88818	0.104028
RNF135	0.683152	0.649637	1.60564	1.56877	-0.27233	0.776435	0.672619	0.42137
FAM161A	1.08454	0.951885	2.12069	1.9344	-0.27232	1.12375	1.41484	0.247556
USP7	5.11488	4.95226	34.6524	30.9585	-0.271709	5.09329	3.30959	0.083194
CDK5RAP1	0.331248	0.191169	1.2581	1.14169	-0.271227	0.380352	0.957942	0.338869
LOC509184	2.89069	2.73342	7.41623	6.65032	-0.270934	2.86676	1.47843	0.237538
PER3	1.18718	0.907961	2.27707	1.87639	-0.270367	1.06211	0.65106	0.428796
FAM69C	2.74343	2.52019	6.69659	5.73656	-0.269943	2.67709	0.505377	0.484984
GEMIN4	0.70716	0.405189	1.63259	1.32426	-0.269867	0.44837	0.533239	0.473332
CLIP3	0.264005	-0.0866624	1.20081	0.941699	-0.269713	0.0960744	0.396493	0.535711
SNX7	2.97383	2.77367	7.85621	6.83844	-0.269699	2.92274	2.32717	0.142083
ABI3	0.558387	-0.128805	1.47262	0.914589	-0.269625	0.0182505	0.257738	0.616979
EPS15L1	3.22776	3.01277	9.36809	8.07111	-0.269161	3.17013	3.23007	0.0867235
RPF2	5.8353	5.65128	57.0954	50.2579	-0.269049	5.79068	4.02943	0.0577813
LONP1	4.79186	4.57083	27.7009	23.766	-0.268971	4.71102	2.73728	0.112931
NAALADL2	3.13395	2.84216	8.77833	7.17093	-0.268923	2.98848	1.5473	0.227268
LOC100847180	1.0934	0.933501	2.13376	1.90991	-0.268654	0.945218	0.519588	0.478982
SCAF8	1.96922	1.84025	3.91557	3.58071	-0.268591	1.99517	1.21074	0.283663
RPL7	7.55655	7.3693	188.256	165.341	-0.268345	7.55346	3.29241	0.0839422
LOC101902808	1.99882	1.8205	3.99674	3.53205	-0.268069	1.9451	1.59638	0.220291
SLC25A34	1.60801	1.36966	3.04832	2.58409	-0.267701	1.47275	1.26066	0.274225
ZCCHC10	3.04932	2.84887	8.27824	7.20437	-0.26762	3.00442	2.52031	0.127362
MRM2	5.42013	5.21848	42.8175	37.2323	-0.267593	5.36141	1.72454	0.203307
TIMM10B	3.58302	3.40691	11.9838	10.6067	-0.267581	3.48926	2.09402	0.162669
NPM1	9.30674	9.14284	633.297	565.288	-0.267387	9.28066	2.85198	0.106086
POLR3B	6.52689	6.29657	92.2123	78.6063	-0.267386	6.39289	5.61838	0.0274445
NSUN4	4.03722	3.83485	16.4181	14.2693	-0.26724	3.98082	3.65947	0.0695125
NAA16	0.933085	0.513008	1.90935	1.42702	-0.266932	0.686757	0.573717	0.457218
GCSH	3.90574	3.71134	14.988	13.0986	-0.266737	3.84063	1.54323	0.227858
SPHAR	2.1761	1.9335	4.51929	3.81981	-0.266699	2.10698	0.843876	0.368743
SAP30	2.22973	2.06494	4.69045	4.18415	-0.266337	2.21022	1.01314	0.325632
MXRA7	2.83711	2.78642	7.14587	6.89917	-0.26632	2.92281	0.639044	0.433025
ERCC6L2	2.61502	2.34445	6.12631	5.07867	-0.266208	2.49036	1.36214	0.256276
DBN1	4.86904	4.67592	29.2231	25.5618	-0.265928	4.76415	3.30082	0.0835748
WDR59	1.24418	0.95551	2.36883	1.93926	-0.265637	1.131	1.451	0.241794
MAPK13	2.37632	2.09243	5.1921	4.26467	-0.26561	2.07756	0.329675	0.571962
GNG2	2.67992	2.55399	6.40818	5.87256	-0.265455	2.62242	1.26264	0.273858
C14H8orf76	2.46965	2.18003	5.53908	4.53163	-0.26525	2.32444	2.14523	0.157854
CRLF3	5.0028	4.75488	32.0622	26.9999	-0.264835	4.89775	2.18837	0.153931
PAN2	0.411679	0.0865878	1.33023	1.06186	-0.264731	0.236023	0.292516	0.594315
RPS25	10.6164	10.4466	1569.89	1395.5	-0.264719	10.5887	3.29046	0.0840275
TUBB4A	3.51178	2.78034	11.4065	6.87013	-0.264474	2.93174	0.422251	0.522875
C14H8orf89	1.56138	1.43445	2.95135	2.70279	-0.264308	1.59207	1.00393	0.32779
LOC107132902	0.861193	0.63686	1.81654	1.55494	-0.264115	0.81027	0.61276	0.442506
TXNRD3	2.92384	2.66952	7.58863	6.36218	-0.264005	2.80196	1.15366	0.294996
LEPROT	3.46504	3.17272	11.0428	9.01747	-0.263905	3.31899	1.59223	0.220871
METTL2A	3.71777	3.52485	13.1571	11.5103	-0.263782	3.66812	2.96206	0.0999696
NDUFAF7	2.18811	2.11287	4.55707	4.3255	-0.263635	2.2639	0.974899	0.334724
STX4	0.615563	0.227774	1.53216	1.17103	-0.263633	0.401697	0.271101	0.608052
LOC101906941	4.00694	3.78683	16.0772	13.8023	-0.263407	3.86207	1.00156	0.328348
ZNF8	0.795721	0.490486	1.73595	1.40492	-0.263154	0.650391	0.525485	0.476527
ACPP	4.01801	3.5936	16.2009	12.0721	-0.262912	3.70027	0.701788	0.411636
PLPP3	2.1061	1.82135	4.30525	3.53412	-0.262904	1.8809	0.541203	0.470088
CTSD	2.1431	1.7652	4.41709	3.39922	-0.262559	1.9537	0.585941	0.452528
XPOT	0.9673	0.770932	1.95518	1.70637	-0.261869	0.92855	1.03958	0.319545
TOE1	2.28162	2.04511	4.86222	4.12705	-0.261665	2.20266	1.38318	0.252747
CHRM3	4.45063	4.16869	21.8661	17.9846	-0.261588	4.29901	3.21855	0.0872493
GFPT2	0.228485	0.0746215	1.1716	1.05308	-0.261426	0.173493	0.153942	0.698758
CDK1	1.12624	0.93836	2.1829	1.91635	-0.261322	1.09982	0.830379	0.372526
MKRN3	1.89439	1.61822	3.71765	3.06997	-0.261319	1.75703	1.88319	0.184481
MRPL45	5.32226	5.0719	40.0093	33.6352	-0.260929	5.21672	4.66212	0.0425786
ITM2B	9.06576	8.89481	535.878	475.996	-0.260918	9.02108	3.5302	0.0742408
LMAN2L	2.51539	2.25182	5.7175	4.76282	-0.260543	2.40641	1.37305	0.254438
NUPL2	2.22682	2.05405	4.68103	4.15271	-0.260238	2.21001	2.02293	0.169653
SETD5	0.913931	0.550586	1.88417	1.46468	-0.260176	0.728789	0.90295	0.352822
CACYBP	8.34068	8.20512	324.187	295.111	-0.260022	8.33889	3.0306	0.0963703
MRPS22	6.1525	5.95941	71.1354	62.2245	-0.259909	6.09408	5.33331	0.0312036
METTL13	3.97766	3.7459	15.7542	13.4161	-0.259641	3.88203	1.60447	0.219168
COX14	4.75073	4.48265	26.9223	22.3569	-0.259551	4.61533	2.39438	0.13674
RAB28	4.48266	4.31513	22.357	19.906	-0.258775	4.45683	4.08108	0.0563311
LOC101906931	1.5728	1.25316	2.97481	2.38363	-0.258771	1.41574	0.0561863	0.81493
IGFLR1	0.280526	-0.0915663	1.21464	0.938503	-0.258509	0.0918892	0.294189	0.593269
LYRM2	4.4256	4.18773	21.4901	18.2235	-0.258387	4.32818	2.16031	0.156469
FARSB	4.28431	4.11743	19.4852	17.3568	-0.258333	4.25707	2.52347	0.127136
LAMTOR5	6.05861	5.87344	66.6537	58.6248	-0.25816	6.01019	4.11635	0.0553647
TRMU	1.8519	1.53676	3.60975	2.90141	-0.258057	1.69473	0.945268	0.342015
LOC783472	2.4964	2.43074	5.64277	5.39172	-0.258017	2.05003	0.0385454	0.846243
PAXBP1	4.62793	4.46182	24.7256	22.0364	-0.258008	4.59666	1.57565	0.223204
SPTLC3	4.33786	4.14456	20.2221	17.6863	-0.257797	4.18792	1.39866	0.250192
LOC101904963	2.41787	2.32122	5.3438	4.99754	-0.257686	2.4731	1.21228	0.283367
LOC101906101	3.98475	3.64891	15.8318	12.5439	-0.257601	3.79464	2.10809	0.161328
ACLY	3.37483	2.97999	10.3735	7.88981	-0.257335	3.09901	0.927302	0.346545
RNPC3	1.7708	1.74483	3.41244	3.35154	-0.257103	1.87653	0.590218	0.450905
SNRNP27	5.75644	5.61217	54.058	48.9139	-0.256727	5.73947	2.97731	0.0991556
CALCOCO2	1.69639	1.54193	3.24089	2.91184	-0.256589	1.63523	1.29743	0.267535
NUP35	6.13579	5.86459	70.3164	58.2664	-0.256537	5.99805	4.44131	0.0472974
HIPK2	0.0942019	-0.0883852	1.06747	0.940575	-0.255662	0.056599	0.498705	0.487846
SNRNP48	2.79881	2.43378	6.95866	5.40306	-0.25551	2.57204	1.697	0.206813
TMTC1	0.648009	0.308471	1.567	1.23839	-0.255412	0.468127	0.426267	0.520925
CHCHD10	6.56946	6.32901	94.9739	80.3937	-0.255322	6.46072	3.91086	0.0612744
METTL6	2.45735	2.23563	5.49208	4.70968	-0.255207	2.37248	1.82467	0.191164
VPS33B	3.3077	3.08319	9.90187	8.47487	-0.254732	3.2275	2.40273	0.136094
RPIA	4.58307	4.30778	23.9686	19.8048	-0.254587	4.43699	3.03944	0.0959171
SPAG9	0.402599	0.185797	1.32189	1.13745	-0.254493	0.312564	0.549277	0.466837
LOC104975499	3.86204	3.51601	14.5409	11.4399	-0.254441	3.67379	1.60492	0.219106
UFSP2	4.06995	3.82164	16.7948	14.1393	-0.254435	3.96016	1.91489	0.180983
LOC100848443	2.06566	1.98366	4.18626	3.95496	-0.254342	2.11712	0.804973	0.379802
PARD3	4.31317	4.15028	19.879	17.7566	-0.254096	4.29092	2.10352	0.161763
BCL6B	0.541805	0.0776751	1.45579	1.05532	-0.254076	0.260397	0.48347	0.494493
GCLC	1.28188	0.927472	2.43156	1.90194	-0.254008	1.06183	0.554418	0.464786
ME1	4.96935	4.94057	31.3273	30.7085	-0.253999	4.8667	1.987	0.173321
ZNF277	5.57361	5.40609	47.6237	42.4028	-0.253954	5.54167	4.20464	0.0530276
LUC7L	3.21202	2.92152	9.26647	7.57644	-0.253507	3.04541	2.31405	0.143154
LOC100848212	0.587915	0.260322	1.50307	1.19775	-0.253456	0.426579	0.47699	0.497367
MRPL13	6.42719	6.26471	86.055	76.8893	-0.253048	6.39361	3.84166	0.0634248
MAPKAP1	2.75779	2.59454	6.76359	6.03995	-0.252684	2.72463	2.55157	0.125154
EIF5B	8.58185	8.46434	383.173	353.199	-0.252665	8.59528	1.59779	0.220096
RUM1	5.06889	4.9198	33.565	30.2696	-0.252523	4.72205	0.461898	0.504176
EMC2	5.55051	5.40547	46.8674	42.3845	-0.252406	5.53301	2.47521	0.130629
GSTM1	3.90401	3.66771	14.9701	12.7084	-0.252369	3.79896	2.23044	0.150219
LOC787803	3.63641	3.39729	12.4357	10.5363	-0.252262	3.49292	0.0937459	0.762489
EMC4	6.09467	5.86313	68.3406	58.2072	-0.252245	6.01212	5.91519	0.0240624
GJB1	3.99928	3.60323	15.992	12.1529	-0.251734	3.73462	0.544412	0.468791
PKD2L1	4.36462	4.12811	20.6007	17.4858	-0.251652	4.25637	0.40258	0.532625
LOC107131260	0.52349	0.135773	1.43743	1.09868	-0.251615	0.214952	0.242533	0.627502
CISD1	4.24858	4.08973	19.0085	17.0268	-0.251601	4.22042	3.56421	0.0729618
ALDH3A2	4.51735	4.23422	22.9012	18.8203	-0.251566	4.36176	3.04801	0.0954803
CIDEB	3.2324	2.9218	9.3983	7.57789	-0.251079	3.0372	0.439967	0.514369
RABGAP1L	2.7764	2.44416	6.85139	5.4421	-0.251063	2.58214	1.68097	0.20889
CNBP	9.0775	8.89017	540.255	474.468	-0.25105	9.01995	4.84308	0.0391071
PRIM1	3.9449	3.75021	15.4004	13.4563	-0.251044	3.88356	2.87249	0.104914
PRR14	0.487049	0.141998	1.40158	1.10343	-0.251005	0.289683	0.585596	0.452659
C5H12orf4	1.17013	1.09188	2.25032	2.13151	-0.250889	1.23164	0.652843	0.428174
SDC1	5.55542	5.39073	47.0271	41.9539	-0.250724	5.38323	0.5224	0.477809
ATP5PB	9.30073	9.14637	630.665	566.672	-0.250722	9.27644	3.85526	0.0629954
IHH	4.03856	3.72821	16.4335	13.2526	-0.250364	3.74438	0.88308	0.358065
LOC101905823	1.86645	1.76628	3.64634	3.40175	-0.250317	1.83235	0.587218	0.452042
ASZ1	4.24512	4.12034	18.963	17.3919	-0.249969	4.2568	0.973419	0.335083
LOC107132739	3.60478	3.5211	12.166	11.4804	-0.249964	3.65396	1.22736	0.280473
SETDB1	0.341098	0.214103	1.26672	1.15998	-0.249899	0.390801	0.730359	0.402431
FAM102B	0.915357	0.877807	1.88604	1.83758	-0.249876	0.839283	0.534143	0.472962
PNN	0.44962	0.204049	1.36568	1.15193	-0.249748	0.378324	0.770677	0.389961
NDUFS4	5.64603	5.51998	50.0753	45.8859	-0.24963	5.64741	2.07832	0.164181
PDZK1	4.61582	4.34751	24.5189	20.3579	-0.249541	4.47532	2.92297	0.102093
LOC100847695	2.73248	2.57187	6.64596	5.94581	-0.24949	2.74678	1.08466	0.309522
LACTB	1.60222	1.43487	3.03611	2.70358	-0.249407	1.58021	1.1723	0.29123
B3GNT2	8.50172	8.23714	362.471	301.734	-0.249341	8.36083	2.30752	0.143691
C8H9orf85	2.35803	2.25107	5.12671	4.76036	-0.249022	2.397	0.832539	0.371916
NCBP2	6.01096	5.85043	64.4881	57.6972	-0.248883	5.98256	3.59088	0.0719767
PCID2	3.18497	2.95326	9.09434	7.74496	-0.24887	3.09006	3.46693	0.0766894
UCHL5	4.55295	4.37628	23.4733	20.7679	-0.248798	4.50913	3.69597	0.0682409
ZDHHC17	1.43419	1.10427	2.7023	2.14991	-0.248787	1.24772	0.622765	0.438858
PHF6	3.6227	3.40946	12.318	10.6255	-0.248717	3.54039	2.57289	0.123674
LOC104971503	0.977005	0.803067	1.96838	1.74481	-0.248449	0.955012	0.84479	0.368488
ARRDC3	5.17237	4.78499	36.061	27.5693	-0.248122	4.90891	1.42546	0.245845
FAM228B	1.64671	1.45107	3.13119	2.73412	-0.247986	1.60502	1.13131	0.299598
RPL22L1	8.38321	8.21264	333.887	296.655	-0.247975	8.34147	3.18083	0.0889961
PSMG2	6.70436	6.52414	104.283	92.0369	-0.247944	6.65445	5.89682	0.0242575
SPATA20	3.79434	3.78552	13.8743	13.7897	-0.24794	3.7501	1.50074	0.234148
EIF2B2	6.30998	6.11927	79.3403	69.5157	-0.247831	6.24591	6.40511	0.019454
TCF20	0.822565	0.544771	1.76855	1.45879	-0.247398	0.712421	0.80212	0.380632
AUTS2	1.95071	1.50904	3.86565	2.84621	-0.247256	1.63491	0.394518	0.536719
MAPRE1	5.4354	5.30445	43.273	39.5182	-0.246937	5.43694	2.4051	0.13591
TRIM15	1.37095	1.04252	2.58641	2.05982	-0.24688	1.23399	0.314479	0.580891
HSF2	4.21649	4.05673	18.5904	16.6416	-0.24686	4.17379	2.86913	0.105105
COPS4	6.20018	6.0484	73.5257	66.1834	-0.246728	6.17517	3.41792	0.0786504
LOC506989	4.37888	4.20347	20.8053	18.4234	-0.246479	4.33049	3.14123	0.0908743
RPL29	2.90988	2.6846	7.51558	6.42903	-0.246439	2.81891	2.02019	0.169929
MED7	2.68381	2.44873	6.42553	5.45934	-0.246407	2.60055	1.59818	0.220041
ELP4	2.62168	2.43657	6.15468	5.41352	-0.246362	2.57148	1.84484	0.188827
LOC519309	1.61484	1.37096	3.06278	2.58643	-0.246345	1.52283	0.928424	0.34626
COPS5	3.60455	3.41916	12.1641	10.6972	-0.246243	3.54561	2.67762	0.116697
LOC107133150	0.63198	0.422269	1.54969	1.34003	-0.246206	0.608303	0.667375	0.423158
GTF2A1	1.71412	1.4259	3.28096	2.68682	-0.246097	1.56215	0.92151	0.348023
PAPD4	1.34414	1.19718	2.53879	2.29291	-0.246072	1.3398	1.33894	0.260239
NAPEPLD	3.91177	3.55667	15.0508	11.7669	-0.246023	3.69087	2.04464	0.167482
MPHOSPH6	5.67814	5.53084	51.2025	46.2327	-0.246019	5.6552	3.97203	0.0594429
FAM49A	2.76769	2.68443	6.81015	6.42828	-0.245986	2.8156	0.89768	0.354202
QTRTD1	4.50584	4.29562	22.7192	19.6386	-0.245953	4.42063	2.64463	0.118843
CCSER1	1.19037	0.952404	2.28212	1.93509	-0.245814	1.10959	0.897278	0.354307
ENAH	3.89916	3.63589	14.9198	12.4312	-0.245808	3.75769	1.43675	0.244045
PCOLCE	1.88964	1.76085	3.70542	3.38897	-0.245805	1.89053	0.670331	0.422149
PCNA	8.40614	8.25742	339.235	306.007	-0.24546	8.38331	4.24678	0.0519517
C17H12orf65	4.35728	4.12885	20.4961	17.4948	-0.24535	4.25672	2.7905	0.109692
BCDIN3D	2.90102	2.71723	7.46955	6.5761	-0.245161	2.85581	1.50889	0.232925
LOC787287	3.11666	2.96836	8.6738	7.82649	-0.245155	3.10434	2.60328	0.121599
CHRD	3.64901	3.47454	12.5447	11.1158	-0.244955	3.5057	1.79038	0.195218
PHF14	1.9626	1.93636	3.89763	3.82739	-0.244929	2.08776	0.661084	0.425318
RAB2B	3.98001	3.81502	15.7798	14.0746	-0.244874	3.9506	2.47409	0.130712
NGDN	6.17011	5.98145	72.0093	63.1823	-0.244709	6.10437	3.87452	0.062393
COMMD8	7.49497	7.31968	180.39	159.751	-0.244601	7.43281	4.48443	0.046331
LOC101902644	2.58344	2.38045	5.99366	5.20698	-0.244508	2.51327	0.672748	0.421326
CHCHD7	5.95735	5.78174	62.1356	55.0147	-0.243788	5.90979	1.81187	0.192664
IFRD1	6.47769	6.29005	89.1207	78.2518	-0.243762	6.40453	3.57479	0.072569
PARM1	4.16729	3.76466	17.9671	13.5917	-0.243735	3.89613	0.773184	0.389205
GTDC1	3.20155	3.00588	9.19944	8.0327	-0.243636	3.1438	1.32643	0.262411
SIRT5	1.72773	1.47247	3.31206	2.77497	-0.243594	1.62059	0.977308	0.334141
CPXM1	1.62633	1.55107	3.08727	2.93035	-0.243448	1.43251	0.227151	0.638576
ZNF304	0.100712	-0.398398	1.0723	0.7587	-0.243308	-0.204986	0.210616	0.651009
CSPG5	1.48456	1.50279	2.79833	2.83391	-0.243143	1.60755	0.597875	0.448024
SH2B3	4.79924	4.45732	27.8429	21.9679	-0.242903	4.59178	1.23265	0.279468
CCDC58	5.98797	5.80043	63.4684	55.7318	-0.242858	5.92253	3.19681	0.0882509
ATG3	6.8117	6.66102	112.338	101.197	-0.242673	6.78353	4.32622	0.0499909
MARK1	5.22367	4.91791	37.3665	30.23	-0.242219	5.04474	2.50912	0.128163
LBR	5.86399	5.75333	58.2419	53.9417	-0.241797	5.87212	2.36277	0.139223
LOC534630	3.33067	3.17033	10.0608	9.00253	-0.241739	3.29969	1.38286	0.2528
CRIPT	6.27712	6.08342	77.5532	67.8099	-0.241682	6.21281	4.07419	0.056522
LOC527981	1.33397	1.07182	2.52096	2.10208	-0.241532	1.09691	0.586608	0.452274
RTRAF	8.59532	8.44702	386.766	348.984	-0.241477	8.57515	3.26834	0.0850036
EHD2	1.27755	1.4234	2.42427	2.68217	-0.241105	1.24691	0.394956	0.536495
ZSCAN21	0.90995	0.805046	1.87898	1.7472	-0.241071	0.938272	0.668074	0.422919
COMMD3	6.20045	6.06094	73.5395	66.7613	-0.24083	6.18426	3.39534	0.0795733
TMC4	1.27821	0.941375	2.42538	1.92036	-0.240751	1.09498	0.621786	0.439213
TEFM	5.19573	5.02954	36.6497	32.662	-0.240699	5.15421	4.01237	0.0582694
ADIPOR1	8.77271	8.52314	437.37	367.893	-0.240694	8.64362	2.73731	0.11293
GLTPD2	0.499636	0.679225	1.41386	1.60128	-0.240625	0.425031	0.18188	0.674111
SERPINC1	3.08511	2.72812	8.48613	6.62594	-0.240543	2.85797	0.926688	0.346701
LOC104972568	3.96082	3.79675	15.5713	13.8975	-0.240416	3.89956	1.5895	0.221253
C5H12orf73	2.07968	1.94923	4.22713	3.86169	-0.240134	2.08454	1.26051	0.274252
LOC107131455	1.33075	0.645671	2.51533	1.56447	-0.24007	0.747417	0.259106	0.616052
AKAP12	4.53187	4.41724	23.1328	21.366	-0.240032	4.43353	0.687421	0.416386
UBE2V2	7.44996	7.315	174.849	159.234	-0.239898	7.43663	3.53439	0.0740816
NKTR	0.77538	0.647377	1.71164	1.56632	-0.239661	0.738539	0.485163	0.493746
SLC4A1AP	3.96358	3.83822	15.6011	14.3027	-0.239539	3.979	1.48986	0.235794
NDUFS5	7.25714	7.14309	152.973	141.346	-0.239537	7.26397	2.02422	0.169524
NDUFB3	5.1612	5.05004	35.7828	33.1294	-0.239509	5.16013	2.518	0.127527
LOC100139360	5.11472	4.92123	34.6484	30.2997	-0.239487	5.07312	2.23385	0.149922
GLIPR2	7.65864	7.42947	202.06	172.383	-0.239396	7.55923	2.89529	0.103629
GNL2	7.25549	7.01419	152.799	129.265	-0.238968	7.12848	4.71954	0.0414406
TOMM20	8.89811	8.76098	477.088	433.829	-0.238931	8.88163	3.83562	0.0636165
LOC107132539	7.19307	7.03467	146.329	131.113	-0.2389	7.10726	3.60633	0.0714129
UTP4	0.557123	0.271205	1.47133	1.20682	-0.238531	0.425699	0.67468	0.420671
LOC104968627	1.50924	0.596734	2.84661	1.51229	-0.238293	0.741898	0.168962	0.685208
ERLEC1	5.27379	5.12475	38.6873	34.8901	-0.238253	5.25332	3.65058	0.0698265
PWWP2A	5.54537	5.33729	46.7007	40.4283	-0.238111	5.45956	3.28518	0.0842594
GNG5	6.88281	6.73641	118.013	106.626	-0.23811	6.86072	3.11451	0.0921672
RPL11	8.2929	8.11593	313.627	277.42	-0.238036	8.24108	3.08205	0.0937673
LOC101904520	0.981754	0.939353	1.97486	1.91767	-0.237645	0.838816	0.384211	0.542039
KLHL40	2.36907	2.19789	5.16608	4.58807	-0.237567	2.32353	2.2067	0.1523
FRRS1	3.54631	3.38945	11.6828	10.4791	-0.236986	3.51224	2.2593	0.147733
GLE1	3.94198	3.71113	15.3693	13.0967	-0.23683	3.83802	3.49521	0.0755835
CCDC84	2.74726	2.57001	6.71439	5.93813	-0.236721	2.69595	1.5741	0.223424
RPS27	3.36251	3.18307	10.2853	9.08236	-0.236337	3.3113	2.64692	0.118693
DDX21	9.0197	8.8873	519.039	473.527	-0.236067	9.00555	3.17562	0.0892405
THAP5	5.7944	5.58255	55.4993	47.9199	-0.236024	5.70302	2.30964	0.143517
NAA20	6.51717	6.35198	91.593	81.6838	-0.235876	6.46782	3.93131	0.060655
SP8	4.28826	3.80508	19.5386	13.978	-0.235813	3.92126	1.24268	0.277576
SLC50A1	2.94232	2.84778	7.68649	7.19894	-0.235725	2.77195	0.771926	0.389584
WDR41	4.26185	4.14344	19.1842	17.6725	-0.23554	4.24749	2.82108	0.107881
LOC101905172	2.49706	2.28419	5.64533	4.87089	-0.235512	2.28669	0.453557	0.50801
TOP2A	0.608733	0.396504	1.52492	1.31631	-0.235463	0.508392	0.399938	0.53396
RANBP6	2.25607	1.90832	4.77689	3.75371	-0.235406	2.01219	0.739064	0.399688
PRKAG1	5.86854	5.68301	58.4262	51.3756	-0.235382	5.80244	5.73963	0.0260022
RSL24D1	6.87115	6.70808	117.063	104.552	-0.235261	6.82577	4.82652	0.0394111
RSL1D1	8.92796	8.66303	487.062	405.353	-0.235244	8.78126	4.87202	0.0385822
SEPT10	5.55234	5.26906	46.9269	38.5608	-0.234937	5.38823	1.64255	0.213974
LOC100139075	1.37822	0.927936	2.59947	1.90255	-0.234731	1.05973	0.434822	0.516813
MRPL18	6.47387	6.2901	88.8851	78.2543	-0.234586	6.4042	4.52085	0.0455323
PDSS2	3.24598	3.10073	9.4872	8.57851	-0.23449	3.22346	2.43907	0.13332
TBRG1	4.15677	3.91169	17.8366	15.05	-0.233657	4.03273	2.84224	0.106648
LOC101905467	4.67408	4.46605	25.5293	22.1012	-0.233583	4.57253	2.88855	0.104007
LOC101903308	0.647114	0.40866	1.56603	1.32745	-0.233541	0.566024	0.899127	0.353822
IST1	1.37498	1.13413	2.59364	2.19486	-0.233348	1.24772	0.970361	0.335826
CHTOP	3.66544	3.46617	12.6884	11.0515	-0.233267	3.58462	3.60253	0.071551
MMP11	2.72936	2.45887	6.63161	5.49784	-0.233253	2.58222	0.579798	0.454875
RALGAPA2	2.09538	1.87205	4.27339	3.66052	-0.23309	2.00297	0.719025	0.406044
LOC524650	0.413177	0.359112	1.33162	1.28264	-0.23308	0.518078	0.43563	0.516428
RFC5	5.01567	4.72364	32.3495	26.4215	-0.233062	4.8406	3.0652	0.0946107
RPF1	6.67829	6.53473	102.416	92.7151	-0.232863	6.65432	4.17671	0.0537543
LOC101905894	6.80826	6.65161	112.07	100.539	-0.232843	6.77071	2.7382	0.112875
NAP1L5	0.321746	0.205427	1.24984	1.15303	-0.23273	0.374358	0.503145	0.485938
UBE2E3	7.6439	7.49938	200.007	180.941	-0.232609	7.61387	3.1217	0.091817
PSMB4	6.44706	6.3129	87.2488	79.5011	-0.232468	6.43257	3.00635	0.0976263
GSTT4	1.20468	0.960809	2.30487	1.9464	-0.23245	1.09057	0.887273	0.356949
LOC101904357	0.85804	0.485777	1.81257	1.40034	-0.232381	0.653475	0.371622	0.548674
LOC513111	1.66855	1.5571	3.17896	2.94263	-0.232159	1.68847	1.19195	0.287328
ANXA3	0.934393	0.861341	1.91109	1.81673	-0.231979	0.864787	0.36217	0.553758
RAE1	4.86516	4.68605	29.1446	25.742	-0.23189	4.80799	3.94553	0.0602287
AADAT	4.23429	4.09412	18.8212	17.0786	-0.23182	4.21868	1.69841	0.206632
SKP2	0.370836	0.490555	1.2931	1.40499	-0.231697	0.372335	0.28135	0.601393
SFXN1	5.44177	5.2441	43.4646	37.8994	-0.231641	5.35769	2.39044	0.137047
RIDA	6.72444	6.57871	105.744	95.5846	-0.23159	6.7005	3.43575	0.0779301
TPM3	0.827615	0.619214	1.77475	1.53604	-0.23156	0.777189	0.847973	0.367605
FCF1	5.29518	5.1647	39.2652	35.8699	-0.23153	5.28558	2.60074	0.121771
HERC4	0.639086	0.338218	1.55734	1.26419	-0.231482	0.508989	0.170651	0.68373
C6H4orf3	5.91212	5.77038	60.2179	54.583	-0.231418	5.8936	2.19696	0.153164
ZBTB24	1.42121	1.27712	2.67811	2.42355	-0.23126	1.41407	0.897594	0.354224
NOP53	3.42002	3.24402	10.7036	9.47432	-0.231235	3.3815	1.71501	0.204511
HIST2H2BE	5.20234	5.01628	36.8179	32.3631	-0.231095	5.09508	1.10699	0.304718
LOC107133127	3.99289	3.88253	15.9213	14.7488	-0.230566	4.00613	1.93161	0.17917
CTSC	6.22452	6.00306	74.7768	64.136	-0.230496	6.11445	2.152	0.15723
NDUFAF1	4.07811	3.90241	16.8902	14.9534	-0.230294	4.01529	2.84719	0.106362
SUSD3	1.4296	1.10947	2.69373	2.15767	-0.230258	1.2235	0.406418	0.530697
AGPAT2	6.89308	6.70269	118.857	104.162	-0.23012	6.8099	1.26199	0.273979
GNPDA1	7.5241	7.27236	184.069	154.596	-0.230056	7.39646	2.97424	0.0993188
STXBP2	3.98083	3.78815	15.7888	13.8149	-0.229741	3.90844	1.94749	0.177469
C28H1orf131	5.67583	5.54527	51.1204	46.6973	-0.229298	5.65522	2.78214	0.110194
TP53BP2	2.01765	1.55398	4.04923	2.93626	-0.229283	1.68729	0.781277	0.386778
SLC1A4	3.46764	3.28499	11.0627	9.7472	-0.22924	3.38784	1.21384	0.283066
FNTA	7.15496	6.96974	142.514	125.343	-0.229177	7.08466	4.78982	0.0400945
NAT9	2.63736	2.26054	6.22192	4.79172	-0.229093	2.37229	0.625645	0.437817
FAM120B	2.61955	2.37557	6.14558	5.1894	-0.228834	2.50504	1.00005	0.328705
IGBP1	5.03265	4.90281	32.7325	29.9153	-0.228751	5.02065	2.60742	0.12132
MARS	0.979476	0.816404	1.97175	1.76101	-0.228693	0.827111	0.40621	0.530801
LOC101902711	2.39072	2.21146	5.24418	4.63145	-0.228603	2.34025	1.12044	0.301872
POLR3C	5.7872	5.58974	55.2232	48.1593	-0.228421	5.70626	5.57652	0.0279631
UBR5	2.51957	2.29278	5.73409	4.89998	-0.22836	2.42488	1.17843	0.290005
DENND2D	4.13959	3.90323	17.6254	14.962	-0.228117	4.0218	3.26917	0.0849668
SPATA5	4.43909	4.20095	21.6919	18.3913	-0.227951	4.31316	1.86645	0.186363
DOPEY1	1.0892	0.882931	2.12756	1.84412	-0.227821	1.01942	0.700536	0.412046
ARFGAP1	1.91072	1.75266	3.75997	3.3698	-0.227737	1.87772	1.20977	0.283852
EIF4E2	5.34979	5.16706	40.78	35.9285	-0.227628	5.28334	2.86895	0.105115
GCN1	6.14538	5.97681	70.7853	62.9793	-0.227563	6.09339	3.70122	0.0680604
DHRS11	7.14381	6.98233	141.417	126.442	-0.227442	7.05907	2.13246	0.159038
CTTN	1.90115	1.5438	3.73511	2.91561	-0.227382	1.67335	0.636569	0.433904
C22H3orf14	1.10212	0.905178	2.1467	1.87278	-0.227287	0.9935	0.733503	0.401437
SNRPD1	6.81315	6.63925	112.451	99.6814	-0.227226	6.75184	3.95223	0.0600288
EIF2B1	6.82356	6.59508	113.265	96.6757	-0.227142	6.70482	4.67319	0.0423565
RCN1	8.06363	7.85405	267.543	231.368	-0.227097	7.95965	1.60983	0.218427
TYMS	5.25418	5.09577	38.1651	34.1965	-0.226828	5.20531	3.61496	0.0711001
RCAN2	2.9955	2.67163	7.9751	6.37147	-0.226828	2.78426	0.185699	0.670921
MRPS18C	5.23261	5.10388	37.5985	34.3892	-0.226777	5.21381	1.70367	0.205957
UBL4A	5.81094	5.61827	56.1394	49.1211	-0.226603	5.73018	3.87117	0.0624972
LOC100847946	6.23859	6.11294	75.5099	69.2115	-0.226533	6.2255	4.28148	0.0510846
HDDC2	6.20972	6.06974	74.0137	67.1699	-0.226376	6.153	3.26863	0.0849909
FXYD5	0.553979	0.284722	1.46813	1.21818	-0.226132	0.42396	0.154271	0.698453
NR2F2	1.7436	1.62137	3.3487	3.07666	-0.225864	1.74015	0.619492	0.440047
FIP1L1	6.54257	6.31737	93.2204	79.7479	-0.225852	6.4332	4.40166	0.0482064
RPP30	5.00316	4.85138	32.0702	28.8675	-0.225748	4.96334	3.35658	0.081187
TIGD7	1.46731	1.26495	2.76506	2.40319	-0.225719	1.40092	0.455984	0.506889
LUZP6	7.23523	7.11954	150.668	139.058	-0.225593	7.24032	2.23383	0.149924
HSPA8	12.929	12.7236	7798.67	6763.91	-0.22555	12.839	5.87039	0.0245415
KLHL11	4.18583	4.04626	18.1996	16.5214	-0.225506	4.16579	2.3566	0.139713
LOC100335716	3.72193	3.27502	13.1951	9.68011	-0.225298	3.38596	0.812053	0.377753
SSB	9.1984	9.08323	587.482	542.406	-0.224868	9.1934	2.04901	0.16705
SEC11C	7.90287	7.7895	239.332	221.245	-0.22455	7.90518	2.031	0.168842
TIMM23	8.22258	8.07141	298.706	268.99	-0.224418	8.18243	3.53759	0.0739605
SLC25A20	3.50061	3.22472	11.3185	9.34839	-0.224298	3.27223	0.631109	0.435853
NDUFB4	6.81399	6.67073	112.517	101.88	-0.224281	6.77928	2.06072	0.165896
SPTSSA	6.64525	6.46623	100.097	88.4158	-0.224272	6.5798	2.00818	0.171148
IFNLR1	1.31697	1.15909	2.49142	2.23317	-0.22416	1.21977	0.513413	0.481574
ANAPC15	0.912233	0.772543	1.88196	1.70828	-0.224112	0.914251	0.640765	0.432415
IDH3B	5.35931	5.25273	41.0501	38.1268	-0.223971	5.37065	1.67483	0.209692
PPM1H	4.69615	4.55836	25.9228	23.5614	-0.223862	4.59904	1.77931	0.19655
PRPSAP2	5.08691	4.90241	33.9869	29.907	-0.223695	5.01248	2.41424	0.135208
HSPE1	9.86367	9.78167	931.667	880.187	-0.223643	9.88977	1.79718	0.194405
LOC100847759	7.63671	7.57626	199.012	190.845	-0.223429	7.65889	1.64318	0.213889
NFYB	2.89062	2.69196	7.41587	6.46192	-0.223357	2.81671	2.06353	0.165621
GGCT	7.31091	7.16809	158.783	143.817	-0.223308	7.27049	2.63788	0.119288
LOC616860	10.8693	10.6835	1870.59	1644.61	-0.223232	10.7643	0.299415	0.590029
LOC100847770	3.12742	2.70945	8.73871	6.54073	-0.223071	2.81373	0.684735	0.417284
PAPD7	0.156735	-0.00420215	1.11476	0.997092	-0.223062	-0.0130743	0.410184	0.528817
TXNL1	5.23758	5.13058	37.7284	35.0314	-0.22294	5.24163	1.97603	0.174461
AKR1D1	7.37195	7.05559	165.645	133.029	-0.222767	7.1348	0.425488	0.521302
POLG	4.90343	4.73716	29.9282	26.6702	-0.222627	4.84591	2.56411	0.12428
DCTN6	5.6981	5.49168	51.9157	44.9947	-0.222355	5.60266	4.52901	0.0453555
STAT2	3.50907	3.32399	11.3851	10.0143	-0.22222	3.44206	1.87723	0.185149
NUDT5	2.29838	1.96233	4.91904	3.8969	-0.222109	2.10482	0.741633	0.398884
PHLDA2	2.01932	1.42797	4.05394	2.69068	-0.22209	1.54062	0.392785	0.537607
CCNL1	4.95064	4.67997	30.9237	25.6337	-0.221946	4.78159	1.83404	0.190073
DLX3	5.96976	5.7035	62.6726	52.1104	-0.221916	5.81199	2.54506	0.125609
ASF1A	4.75026	4.64289	26.9136	24.9832	-0.221829	4.7526	2.12939	0.159325
DPH5	2.42851	2.22688	5.38337	4.68121	-0.221775	2.33856	0.811086	0.378032
RBMX	2.35379	2.05796	5.11166	4.16397	-0.221694	2.17645	1.08012	0.310512
ATP13A4	1.05104	0.816816	2.07202	1.76151	-0.221431	0.948132	0.392717	0.537642
PRKCG	4.53268	4.63074	23.1458	24.7737	-0.221101	4.5078	0.640094	0.432652
MYL3	4.49389	4.43806	22.5317	21.6766	-0.220954	4.56362	0.214825	0.647789
LOC104969719	0.979707	0.738583	1.97206	1.66854	-0.220864	0.883025	0.863753	0.363272
KCNK1	6.63357	6.40001	99.2896	84.4491	-0.220779	6.50034	1.48961	0.235832
BOD1	6.24444	6.09436	75.8163	68.3261	-0.220652	6.20979	3.93502	0.0605435
PUS10	1.25798	1.15626	2.39161	2.22879	-0.220487	1.28686	0.718021	0.406367
ARV1	4.06198	3.91548	16.7023	15.0895	-0.220441	4.03221	1.96389	0.175733
SLC16A6	4.2841	3.99718	19.4824	15.9687	-0.220178	4.10517	0.907433	0.351654
ZNF331	3.55019	3.26609	11.7142	9.62033	-0.22008	3.37913	1.28786	0.269256
ODC1	7.2322	7.37576	150.352	166.083	-0.220017	7.24661	0.623327	0.438655
LOC787858	5.14641	5.00168	35.4179	32.0372	-0.219943	5.09099	0.723838	0.404504
MPV17L2	1.80326	1.56445	3.49008	2.95764	-0.219466	1.67929	0.540627	0.470322
MAP9	2.11798	2.13948	4.34086	4.40603	-0.219435	2.23911	0.438862	0.514892
PDCL3	7.06215	6.89918	133.634	119.361	-0.219387	7.0102	3.25856	0.0854395
DET1	1.01069	0.827031	2.01488	1.77403	-0.219352	0.924536	0.796683	0.382221
TMEM246	3.02346	2.76328	8.13117	6.78938	-0.219315	2.88422	1.05512	0.31604
SNX3	8.16022	8.00289	286.068	256.513	-0.219209	8.11273	4.59419	0.0439709
STX1A	1.7291	1.34999	3.3152	2.54911	-0.219046	1.46814	0.409985	0.528916
LOC104971325	1.90914	1.7382	3.75585	3.33618	-0.219043	1.81376	0.943963	0.342341
DDIT3	3.77554	3.53463	13.6947	11.5886	-0.218934	3.64108	1.36019	0.256605
GLUL	9.34002	9.19774	648.078	587.211	-0.218883	9.30007	2.10873	0.161268
SAP130	1.74471	1.43582	3.35127	2.70536	-0.218879	1.56159	0.886013	0.357284
RPL21	6.63021	6.45606	99.0584	87.7943	-0.218553	6.56574	4.89641	0.0381459
RFC3	5.71929	5.57713	52.6841	47.7403	-0.218451	5.68785	3.6515	0.0697939
P2RY1	2.8245	2.76657	7.08367	6.80487	-0.218378	2.50263	0.257052	0.617446
RABGGTB	7.18109	7.03735	145.119	131.357	-0.217951	7.1457	3.92189	0.0609394
BUD13	5.18692	4.98938	36.4266	31.7653	-0.217892	5.10385	3.17599	0.0892232
PIGP	1.48841	1.12401	2.80579	2.17952	-0.217887	1.27428	0.546097	0.468113
TCP1	9.7505	9.59864	861.378	775.314	-0.217866	9.70862	3.66171	0.0694337
VDAC2	10.525	10.3608	1473.46	1314.93	-0.217764	10.4717	2.97601	0.0992245
FOXRED2	0.214409	-0.0833991	1.16023	0.943831	-0.217668	0.0720277	0.266645	0.610997
GLDC	0.289441	0.0244327	1.22217	1.01708	-0.217647	0.169038	0.113077	0.740012
TMLHE	4.45539	4.2971	21.9385	19.6588	-0.217567	4.40357	2.74027	0.112746
GPX2	4.87057	4.77882	29.2542	27.4516	-0.217552	4.85437	0.713776	0.407734
SRSF7	5.75836	5.60411	54.1302	48.6413	-0.217493	5.71604	2.95903	0.100133
LOC101904991	1.52658	1.21742	2.88103	2.3253	-0.217427	1.33261	0.594991	0.449106
LOC539110	4.0767	3.87536	16.8736	14.6757	-0.217417	3.98139	1.77882	0.196609
GPCPD1	5.13206	4.97404	35.0675	31.4292	-0.217374	5.07675	1.33705	0.260567
CBWD2	2.42431	2.27254	5.36772	4.83173	-0.217374	2.37397	1.2344	0.279138
LOC107133095	0.980744	0.802793	1.97348	1.74448	-0.217105	0.927755	0.553702	0.465071
ANAPC13	3.74139	3.65086	13.3743	12.5608	-0.217091	3.74557	1.82091	0.191603
SPATA16	0.308073	0.160611	1.23805	1.11776	-0.217073	0.236481	0.295929	0.592187
PAFAH1B3	3.41119	3.23041	10.6383	9.38535	-0.217053	3.34106	1.7993	0.194152
SULT4A1	3.28452	3.00408	9.74406	8.02265	-0.217016	3.11254	0.826814	0.373534
DDX55	5.29324	5.1608	39.2124	35.7731	-0.216934	5.29188	1.67855	0.209206
EEF1A1	10.9364	10.7672	1959.64	1742.83	-0.216927	10.8809	3.72788	0.0671512
STARD3NL	2.71611	2.50893	6.571	5.69198	-0.216737	2.62303	1.00571	0.327371
FAM83G	0.698724	0.394522	1.62307	1.31451	-0.216687	0.534598	0.242767	0.627337
SLC25A27	2.47467	2.35802	5.5584	5.12666	-0.21647	2.47302	0.695645	0.413657
UBA3	0.789818	0.513182	1.72886	1.42719	-0.216449	0.650084	0.451735	0.508854
TSEN15	4.73379	4.52998	26.6081	23.1025	-0.21638	4.63683	2.67612	0.116794
GEMIN7	3.97194	3.88999	15.6918	14.8253	-0.21626	4.01276	1.17588	0.290514
LAMTOR3	7.21613	7.06504	148.686	133.903	-0.215953	7.17545	4.24756	0.051932
TMEM59L	1.76436	1.30283	3.39723	2.46713	-0.215893	1.41526	0.282666	0.60055
IFT52	2.57866	2.40742	5.97385	5.30525	-0.215649	2.51883	1.44339	0.242993
WNK4	1.78556	1.36167	3.44752	2.56983	-0.215643	1.29739	0.270054	0.608741
EIF4EBP1	6.7431	6.56589	107.121	94.7395	-0.215512	6.63757	1.72955	0.202676
TRMO	3.5112	3.28116	11.4019	9.72135	-0.215416	3.39146	2.04719	0.167229
MYL6B	1.68293	1.55274	3.2108	2.93373	-0.215325	1.66853	1.00714	0.327035
JRKL	4.15397	3.90385	17.802	14.9685	-0.215163	4.0094	1.79291	0.194915
LOC107132614	1.77366	1.49895	3.4192	2.82637	-0.215159	1.61479	1.16962	0.291768
TXNRD1	8.31775	8.132	319.075	280.528	-0.215151	8.14954	1.0717	0.312359
PON2	5.68488	5.55476	51.4423	47.0057	-0.215135	5.65492	2.61212	0.121004
LOC101902608	0.532942	0.381032	1.44688	1.30227	-0.21497	0.524153	0.351573	0.559569
SELENOW	7.02048	6.953	129.83	123.898	-0.214671	6.99053	0.89622	0.354585
SYS1	5.92073	5.81668	60.5785	56.3631	-0.214548	5.92443	2.5029	0.128611
ITGA10	2.44663	2.19792	5.4514	4.58817	-0.214489	2.30656	1.29148	0.268604
BCAS2	6.62212	6.50944	98.5048	91.1039	-0.214241	6.614	2.65249	0.118328
CDK16	0.593184	0.266096	1.50857	1.20255	-0.214125	0.40765	0.240511	0.628932
BLOC1S2	7.22528	7.11867	149.633	138.974	-0.214052	7.22847	2.24174	0.14924
CDC45	2.90299	2.79881	7.47978	6.95867	-0.214012	2.91256	1.70911	0.205262
ANKRD26	2.42939	2.31743	5.38665	4.98443	-0.213857	2.43732	1.47984	0.237323
RPA3	4.82097	4.74422	28.2655	26.8011	-0.213688	4.84384	1.40087	0.249829
FIBP	4.50082	4.38991	22.6403	20.9649	-0.213569	4.4832	2.2217	0.150981
CHD4	3.08826	2.98144	8.50471	7.89776	-0.213466	3.08965	1.29515	0.267944
MMP2	2.47963	2.53237	5.57755	5.78521	-0.213364	2.28121	0.162683	0.690784
RPS27A	9.1256	8.9931	558.574	509.558	-0.213331	9.10082	2.62591	0.120082
PLA2G16	2.01386	1.81471	4.03862	3.51788	-0.213231	1.93877	0.686104	0.416826
UPF3B	3.72076	3.69262	13.1844	12.9297	-0.213202	3.77039	0.857928	0.364863
FADS6	3.10276	3.18539	8.59063	9.09699	-0.213147	2.9822	0.312463	0.582097
GALNT1	3.78729	3.75096	13.8066	13.4633	-0.213081	3.84493	0.93263	0.345193
PNO1	6.5652	6.40348	94.6938	84.6526	-0.213005	6.5062	4.81595	0.0396064
FAM206A	5.65359	5.45991	50.3386	44.0146	-0.21283	5.56473	3.61817	0.0709843
GSPT1	5.25933	5.10474	38.3016	34.4097	-0.212777	5.21004	2.63259	0.119638
TFEB	4.54315	4.30618	23.3144	19.7828	-0.212472	4.40299	0.743323	0.398356
CNN3	9.14959	8.9691	567.94	501.151	-0.212302	9.06562	4.71278	0.0415727
CEP57	0.453779	0.255345	1.36962	1.19362	-0.212262	0.387268	0.36097	0.55441
TRMT112	6.99075	6.8321	127.182	113.938	-0.211978	6.93111	2.36472	0.139068
LOC101906684	1.13506	1.13589	2.19627	2.19754	-0.211497	1.26222	0.479942	0.496054
NHEJ1	2.44026	2.29908	5.42739	4.92144	-0.211335	2.38029	0.930595	0.345708
STRADB	4.58627	4.40949	24.0217	21.2514	-0.211319	4.51372	1.66341	0.211194
CMC1	3.88662	3.82105	14.7907	14.1336	-0.21131	3.92233	1.30977	0.265339
LOC618456	4.77214	4.48032	27.3247	22.3209	-0.211243	4.57553	1.12254	0.301431
HIST1H2AJ	0.386308	0.164206	1.30704	1.12055	-0.211215	0.2903	0.314054	0.581145
DNAH12	0.608249	0.379061	1.52441	1.30049	-0.21113	0.530921	0.19032	0.667111
ATIC	9.20971	9.03394	592.107	524.188	-0.211122	9.13791	3.67382	0.0690096
GATM	5.22376	4.92162	37.3687	30.3079	-0.210914	5.0408	0.368249	0.550478
NOP2	4.16482	3.97634	17.9364	15.7397	-0.210906	4.09113	2.3345	0.141488
SNAPC1	2.96967	2.89509	7.83354	7.4389	-0.210727	3.00778	1.15894	0.293922
RFC1	7.246	7.10159	151.797	137.338	-0.210618	7.20231	3.55512	0.073301
CENPT	6.11204	5.91212	69.1683	60.218	-0.210477	6.00724	2.97588	0.0992314
HSP90AA1	11.4815	11.3965	2859.4	2695.87	-0.210435	11.5002	1.53488	0.229078
CHCHD5	0.21473	-0.0625807	1.16049	0.95755	-0.210427	0.0997208	0.502904	0.486042
TOP1	8.5423	8.43593	372.81	346.312	-0.210417	8.53432	2.58961	0.122527
VIRMA	3.62539	3.52878	12.341	11.5417	-0.210403	3.63704	1.82582	0.191029
POLR1E	6.54823	6.41072	93.5867	85.0783	-0.210367	6.51003	4.28934	0.0508905
ACSL3	8.67781	8.60225	409.527	388.63	-0.210139	8.71234	1.0351	0.320565
SNTB2	3.81135	3.63398	14.0388	12.4147	-0.210074	3.7323	2.1029	0.161821
PABPC1	12.7497	12.6903	6886.96	6609.52	-0.21006	12.7182	1.58275	0.222201
TAP1	4.81533	4.52163	28.1552	22.9692	-0.209847	4.58088	0.342309	0.564746
CKS1B	6.29364	6.17213	78.4468	72.1103	-0.209842	6.27811	2.30011	0.144304
BLOC1S1	3.50483	3.3618	11.3516	10.2802	-0.209728	3.47226	2.0851	0.163526
EXOC7	0.379396	0.32767	1.3008	1.25498	-0.209505	0.475126	0.440815	0.513967
METTL8	3.84209	3.64114	14.3412	12.4765	-0.209433	3.74372	2.12372	0.159855
PLPBP	6.68692	6.49598	103.03	90.2579	-0.209217	6.59742	5.34534	0.0310337
STYK1	1.01553	0.648068	2.02165	1.56707	-0.209062	0.773246	0.338828	0.566716
MPHOSPH8	2.86439	2.74535	7.28226	6.70554	-0.20886	2.85771	1.00763	0.326922
UNC5B	5.41795	5.23344	42.7528	37.6204	-0.208577	5.34329	0.850095	0.367018
NEK8	1.91314	1.6168	3.76628	3.06694	-0.208323	1.71573	0.492319	0.490613
KHDRBS1	5.58694	5.46745	48.066	44.2452	-0.207939	5.56927	3.10399	0.0926822
H2AFY2	3.02537	2.56302	8.14191	5.90944	-0.207883	2.67912	0.685523	0.41702
RBBP5	5.04713	4.87212	33.0627	29.2857	-0.207769	4.97605	3.00165	0.0978718
GNAI3	8.21083	8.06906	296.282	268.553	-0.207738	8.17205	3.90037	0.061595
CYP2S1	5.84688	5.556	57.5555	47.046	-0.207611	5.58018	0.912125	0.350438
SFMBT1	0.858673	0.727443	1.81337	1.6557	-0.207493	0.859227	0.667621	0.423074
CRBN	2.27254	1.94183	4.83172	3.84192	-0.207356	2.05695	0.663038	0.424645
REEP4	1.20187	0.955331	2.30038	1.93902	-0.207296	1.08005	0.767036	0.391063
TYW3	3.05345	2.91841	8.30193	7.56013	-0.20696	3.02474	2.08021	0.163998
VEGFA	2.83256	2.44337	7.12335	5.43911	-0.206915	2.55814	0.343395	0.564134
FXN	6.53817	6.4894	92.9361	89.8474	-0.20685	6.49846	1.49183	0.235494
MRPL47	6.18866	6.01882	72.9409	64.8403	-0.206848	6.12021	2.98801	0.0985887
ARMCX4	0.978633	0.446246	1.9706	1.36249	-0.206647	0.546635	0.174335	0.680534
ZNF518B	3.55995	3.34339	11.7938	10.1499	-0.206637	3.45247	1.62051	0.216961
OTUD3	2.214	2.03416	4.63961	4.09585	-0.206606	2.12887	0.575429	0.456556
ATP1B1	5.14086	4.69193	35.2819	25.8471	-0.206603	4.78408	0.459662	0.505199
RPL7L1	8.29222	8.15662	313.478	285.356	-0.206601	8.25789	3.13267	0.0912861
RPL4	12.1884	12.0461	4667.48	4228.85	-0.206547	12.1495	2.65593	0.118103
BRD7	3.31278	3.24659	9.93678	9.49122	-0.206494	3.36199	0.907603	0.35161
SNIP1	4.52926	4.40692	23.0911	21.2137	-0.206438	4.51018	2.41952	0.134804
RPL5	11.5053	11.3731	2906.9	2652.51	-0.206372	11.4801	2.75106	0.112082
GEMIN6	2.22792	2.04358	4.68457	4.12267	-0.206286	2.1475	0.666368	0.423502
PSAT1	3.58772	3.29352	12.023	9.80499	-0.206251	3.4165	0.420234	0.52386
LOC785379	0.0719492	-0.0683484	1.05114	0.953729	-0.206248	-0.00494276	0.122483	0.729849
ELOVL1	6.32649	6.11803	80.2532	69.4559	-0.206217	6.22096	3.50114	0.0753541
GUCA1A	0.749399	0.733166	1.68109	1.66228	-0.206183	0.798907	0.28864	0.596752
LIN9	5.59709	5.44586	48.4051	43.5882	-0.206155	5.49813	1.56333	0.224959
PPP1R1A	1.63714	1.47765	3.11049	2.78495	-0.206143	1.58565	0.624808	0.438119
LOC107132450	3.48745	3.42819	11.2158	10.7643	-0.206058	3.5359	0.925125	0.3471
LXN	4.62179	4.59003	24.6205	24.0844	-0.206054	4.42514	0.352585	0.559008
TAF1D	6.45717	6.20731	87.862	73.8902	-0.205998	6.30302	2.48002	0.130276
RPL32	10.3748	10.2685	1327.76	1233.44	-0.205808	10.3721	2.00192	0.171786
SDHAF4	3.40686	3.35585	10.6064	10.2379	-0.205635	3.48285	0.755629	0.394546
SLBP	2.21975	1.91477	4.65813	3.77055	-0.205569	2.02732	0.50205	0.486408
EIF4A3	8.13198	7.9616	280.523	249.275	-0.20555	8.0612	5.38566	0.0304719
SPR	6.54466	6.37819	93.3553	83.1815	-0.205467	6.47839	5.46235	0.0294345
TLN2	5.85947	5.46591	58.0597	44.1981	-0.205365	5.54769	0.923368	0.347548
ATP5PO	9.18284	9.10066	581.178	549.001	-0.205301	9.19706	1.85031	0.1882
INPP5F	8.10031	7.9803	274.432	252.528	-0.205257	7.99743	2.10335	0.161779
FOXO1	2.00458	1.81881	4.01272	3.5279	-0.205026	1.91449	0.469998	0.500502
CD38	4.26702	3.98189	19.2532	15.8004	-0.204944	4.09085	0.445575	0.511728
WBP4	6.27189	6.20657	77.2727	73.8521	-0.204911	6.30529	1.32119	0.263327
ST7L	0.576355	0.593159	1.49108	1.50855	-0.204845	0.721177	0.406991	0.53041
RBM25	8.73574	8.64745	426.306	400.997	-0.204729	8.74528	1.09697	0.306862
RIOK2	6.28313	6.12722	77.8772	69.8999	-0.204574	6.22949	3.15422	0.0902532
PRELP	0.729969	0.0589989	1.6586	1.04174	-0.204455	0.211654	0.0578304	0.812295
RPL17	10.4573	10.3613	1405.88	1315.37	-0.204352	10.463	1.89641	0.183013
EIF2B3	6.32617	6.20753	80.2358	73.9012	-0.204118	6.30829	3.24512	0.0860422
BAMBI	4.29719	4.0626	19.66	16.7096	-0.20405	4.08085	0.529318	0.474944
LOC104968435	5.74989	5.68406	53.8131	51.4128	-0.204015	5.79993	0.85427	0.365867
PIGQ	0.894092	0.658083	1.85844	1.57798	-0.20348	0.788486	0.445721	0.511659
TBC1D15	3.77316	3.66096	13.6721	12.6491	-0.20341	3.76577	1.59426	0.220586
MARVELD3	4.75695	4.62926	27.0387	24.7484	-0.203342	4.63253	0.773854	0.389003
RAD9A	0.790111	0.531466	1.72921	1.4454	-0.203323	0.655694	0.544129	0.468906
ADAM9	8.06719	8.01876	268.205	259.35	-0.20314	8.03225	1.11802	0.302382
C23H6orf52	1.22735	1.0309	2.34137	2.04329	-0.20309	1.05693	0.328321	0.572746
ST6GALNAC2	2.74804	2.60351	6.71802	6.07765	-0.202974	2.69977	0.815582	0.376738
PITPNA	6.28269	6.10471	77.8534	68.8176	-0.202742	6.19796	1.87311	0.185611
CYCS	5.84256	5.74422	57.3835	53.6024	-0.202738	5.83612	2.2383	0.149536
MRPL19	6.58058	6.47682	95.7086	89.067	-0.202639	6.56812	2.67917	0.116598
METTL3	6.51923	6.3237	91.7244	80.0985	-0.202553	6.42601	4.35349	0.0493372
LOC100848703	2.57686	2.51747	5.96639	5.72577	-0.202513	2.60644	0.742422	0.398637
CCNB2	5.18376	5.14035	36.347	35.2695	-0.202365	5.19961	1.18654	0.288396
RBPMS2	3.56304	3.05311	11.819	8.29998	-0.202316	3.16074	0.608494	0.444076
CASP6	8.36898	8.26689	330.607	308.022	-0.202118	8.36763	1.84242	0.189105
EIF3J	8.54485	8.45378	373.472	350.623	-0.202115	8.54878	1.67053	0.210256
MGA	0.976239	0.690597	1.96733	1.61395	-0.201652	0.823558	0.269256	0.609267
KBTBD2	0.238588	0.0300813	1.17984	1.02107	-0.201648	0.072457	0.272375	0.607215
PPP1CC	7.07861	6.90584	135.168	119.913	-0.20151	7.00153	3.34369	0.0817318
HILPDA	1.4365	1.30793	2.70663	2.47586	-0.201441	1.3436	0.283346	0.600115
GPATCH11	2.82081	2.75724	7.06557	6.76104	-0.201345	2.85878	1.30543	0.26611
DNMT3B	6.57561	6.30535	95.3794	79.086	-0.201171	6.39086	1.45958	0.240452
SRP19	6.92049	6.82574	121.136	113.436	-0.201075	6.91949	1.90623	0.181931
MRPS6	6.44925	6.35053	87.3809	81.6021	-0.200952	6.44848	2.69576	0.115537
SYNGR3	0.143568	-0.00646664	1.10463	0.995528	-0.200934	0.0904463	0.309128	0.584103
CRYZL1	1.52474	1.38118	2.87736	2.60481	-0.200809	1.50428	0.930144	0.345823
LOC107131134	0.556986	0.277208	1.47119	1.21185	-0.200671	0.454425	0.345794	0.562788
NAT10	6.65531	6.47763	100.797	89.117	-0.200638	6.57276	3.81532	0.0642659
TUBGCP6	0.668442	0.359058	1.58936	1.28259	-0.200316	0.471837	0.301059	0.589017
LIG1	1.94851	1.72321	3.85977	3.30169	-0.200148	1.82678	0.315439	0.580319
ZNF775	1.24564	1.17424	2.37124	2.25673	-0.200134	1.14894	0.40167	0.533085
NOP56	9.41264	9.28208	681.535	622.566	-0.199938	9.37752	2.92259	0.102114
EXT2	1.52858	1.2534	2.88503	2.38403	-0.19989	1.37516	1.03753	0.320012
TAOK3	0.940454	0.872795	1.91913	1.83121	-0.199785	1.00449	0.415663	0.526104
PPP1R8	6.33792	6.18361	80.892	72.686	-0.19974	6.28029	3.99425	0.0587933
HIST1H2AC	0.465831	0.246799	1.38111	1.18657	-0.19972	0.3698	0.224899	0.640235
RAB12	3.94307	3.69338	15.3809	12.9366	-0.199506	3.78667	1.62909	0.215792
PLOD1	5.67517	5.27761	51.0972	38.79	-0.1995	5.35582	0.624893	0.438089
RMC1	6.00638	5.82287	64.2836	56.6055	-0.199404	5.91814	4.39053	0.0484648
FTH1	11.8671	11.7332	3735.58	3404.4	-0.199263	11.829	2.77156	0.110833
LOC107132960	0.264713	0.524627	1.2014	1.43856	-0.199077	0.304932	0.175304	0.6797
ZFP30	3.11999	3.0451	8.69381	8.25406	-0.199036	3.1116	0.902343	0.352981
LOC107133032	3.99027	3.80639	15.8924	13.9906	-0.198978	3.89921	1.507	0.233207
AKAP14	4.45326	4.31418	21.9061	19.8929	-0.198808	4.41673	2.35459	0.139873
PEBP1	9.39536	9.29036	673.417	626.149	-0.198632	9.38806	2.56246	0.124394
TRPM3	0.284303	0.0765902	1.21782	1.05452	-0.19857	0.232028	0.0507146	0.824006
MMACHC	3.66897	3.5361	12.7195	11.6004	-0.198552	3.63095	1.34374	0.259413
ATF4	8.68518	8.52275	411.623	367.793	-0.198508	8.61978	2.86648	0.105256
ETFA	6.92147	6.79452	121.219	111.008	-0.198376	6.891	3.39801	0.0794633
LOC100847230	5.63457	5.53783	49.6794	46.4573	-0.198257	5.63635	2.05516	0.166442
NID2	9.90745	9.54022	960.373	744.546	-0.198228	9.64499	0.546092	0.468115
SNX2	7.98284	7.83271	252.973	227.972	-0.198146	7.9204	3.35281	0.0813456
MRPL50	6.32418	6.16775	80.125	71.8914	-0.198025	6.26114	3.41418	0.0788021
BCCIP	5.51152	5.38069	45.6177	41.663	-0.197947	5.47437	3.20193	0.0880141
RAVER1	0.378715	-0.0288635	1.30018	0.980192	-0.19789	0.116424	0.148217	0.704124
PNISR	6.47617	6.38963	89.0268	83.8439	-0.197811	6.48259	0.782046	0.386549
LOC101906367	2.34777	2.23017	5.09035	4.69191	-0.197536	2.32096	0.699745	0.412306
HSBP1	6.46095	6.34031	88.0927	81.026	-0.197406	6.42614	2.60446	0.12152
KRR1	5.89195	5.79747	59.3818	55.6174	-0.197254	5.88869	2.7791	0.110377
PSMA3	7.83409	7.7415	228.19	214.005	-0.19722	7.8354	2.27702	0.146233
TXNDC17	6.36386	6.18707	82.3595	72.8606	-0.197026	6.27692	1.63478	0.215021
CDKN2AIPNL	5.80202	5.69222	55.7934	51.7047	-0.19693	5.80318	1.66309	0.211237
COQ10B	5.49781	5.38881	45.1863	41.8981	-0.196896	5.4822	3.33155	0.0822489
SIPA1	0.734787	0.345725	1.66415	1.27079	-0.196843	0.467852	0.363674	0.552944
PXYLP1	5.38116	5.15838	41.6765	35.7131	-0.196784	5.21058	0.945721	0.341902
RBMX2	4.4948	4.3707	22.546	20.6877	-0.196779	4.46949	0.99894	0.328968
UTP20	3.17222	2.96091	9.01433	7.78614	-0.196639	3.06562	1.52664	0.230289
LOC101906801	3.80469	2.17351	13.9742	4.51119	-0.196639	2.19809	0.0706036	0.793056
ATPAF1	5.61724	5.5146	49.0861	45.7151	-0.196599	5.60966	1.68222	0.208727
SFI1	-0.049224	-0.257799	0.966456	0.836363	-0.196355	-0.123361	0.17679	0.678426
INIP	4.31451	4.07929	19.8974	16.904	-0.196295	4.17103	2.88527	0.104191
ECSIT	2.48008	2.3105	5.57927	4.96053	-0.19619	2.40614	1.26489	0.273444
YWHAH	8.43228	8.27061	345.438	308.818	-0.196148	8.36143	2.19913	0.152971
PLEKHA3	2.00028	1.85913	4.00077	3.62788	-0.196096	1.94545	0.718789	0.40612
LOC785122	2.44073	2.22932	5.42916	4.68913	-0.19591	2.30776	0.470505	0.500273
CCNB1	8.02014	7.90503	259.599	239.69	-0.195907	7.9854	3.57923	0.0724052
AP3M2	3.59717	3.44887	12.102	10.9198	-0.195899	3.54178	1.20507	0.284763
HELLS	6.43147	6.30621	86.3111	79.1333	-0.195739	6.39656	3.24375	0.0861043
THOC1	6.9781	6.82952	126.071	113.734	-0.195543	6.92537	4.0404	0.0574697
ROR1	3.49792	3.23082	11.2974	9.38802	-0.195348	3.30865	0.715946	0.407034
GHR	0.79633	0.548697	1.73668	1.46276	-0.195296	0.684713	0.438558	0.515036
NOP14	3.84285	3.59691	14.3487	12.0998	-0.195117	3.72577	1.92031	0.180393
PCNP	7.87612	7.758	234.935	216.466	-0.195106	7.85114	3.25554	0.0855742
FBXL5	6.06901	5.88732	67.1359	59.1918	-0.194959	5.95286	2.22813	0.150419
GPALPP1	0.138514	0.0964115	1.10077	1.06911	-0.19493	0.223231	0.290269	0.595725
PMP22	8.53942	8.50623	372.067	363.605	-0.194866	8.52697	0.958219	0.338801
SUCLG1	8.21804	8.0793	297.767	270.465	-0.194823	8.17208	3.38391	0.0800452
RBPMS	5.36111	5.24731	41.1012	37.9837	-0.194796	5.34329	1.78559	0.195792
TOMM22	8.1301	7.99746	280.158	255.55	-0.194508	8.08907	2.65053	0.118456
SGTB	4.18871	4.08488	18.2359	16.9696	-0.194489	4.14499	0.905932	0.352045
TMEM123	5.39514	5.1685	42.0821	35.9644	-0.194298	5.25746	1.63249	0.215331
EIF3M	6.99313	6.91857	127.392	120.976	-0.194139	7.009	1.20741	0.284308
SKA2	5.93979	5.82499	61.384	56.6889	-0.194098	5.92132	2.39042	0.137048
AIMP1	7.56994	7.47643	190.012	178.086	-0.194083	7.5684	1.80802	0.193119
TXNL4B	6.16799	6.05394	71.9033	66.4382	-0.193934	6.14613	2.57939	0.123226
SELENOK	6.88783	6.80366	118.425	111.714	-0.193896	6.89501	1.86482	0.186548
FTSJ1	5.94647	5.72527	61.6689	52.9028	-0.193851	5.80862	1.74365	0.200916
ASAP2	6.72288	6.47306	105.63	88.8353	-0.193762	6.56114	1.41084	0.248204
ERCC6	3.70948	3.48533	13.0817	11.1992	-0.193731	3.55717	0.992658	0.330458
EIF3E	8.9317	8.829	488.325	454.771	-0.193701	8.9217	2.52281	0.127184
ZNRD1	1.65283	1.55093	3.14451	2.93007	-0.193671	1.64803	0.809816	0.378399
LRWD1	1.62644	1.27405	3.08751	2.4184	-0.193636	1.37723	0.477247	0.497253
LOC533307	9.63444	9.51611	794.793	732.21	-0.193601	9.61062	2.56206	0.124423
SS18L2	4.9734	4.86894	31.4153	29.2211	-0.193409	4.95882	1.89879	0.182749
GTPBP4	5.71947	5.50772	52.6905	45.4975	-0.193359	5.59607	1.85222	0.187981
SLC25A33	6.07718	5.95529	67.5171	62.0469	-0.193209	6.04487	3.01786	0.0970277
CBR1	1.44165	1.15811	2.71632	2.23164	-0.193185	1.26845	0.344043	0.56377
MYO6	1.02049	0.890862	2.0286	1.85428	-0.193163	0.990905	0.298936	0.590325
HPCAL1	3.26849	3.17195	9.63638	9.01263	-0.193096	3.27125	1.51998	0.231273
ZNF232	0.817157	0.7174	1.76193	1.64422	-0.193054	0.589082	0.18773	0.669239
CCDC152	4.49907	4.53148	22.6128	23.1265	-0.192428	4.57333	0.605864	0.445049
LOC100848721	0.852869	0.672692	1.80609	1.59404	-0.192405	0.793486	0.336974	0.567771
APOO	6.25491	6.17712	76.3685	72.3599	-0.192401	6.26376	1.77292	0.197323
SLC25A5	10.0408	9.88341	1053.35	944.502	-0.192394	9.97283	2.96984	0.0995536
LY6K	2.32542	2.19257	5.01211	4.5712	-0.192129	2.30152	0.255134	0.618753
LOC614705	5.73346	5.49581	53.2038	45.1237	-0.192127	5.59492	1.43216	0.244775
UBE2L3	8.19143	8.0362	292.325	262.506	-0.192083	8.12572	3.40249	0.0792797
LOC107132719	0.962998	0.530382	1.94936	1.44431	-0.192077	0.651062	0.236169	0.632029
COBLL1	7.41163	7.22676	170.264	149.786	-0.192049	7.31066	1.71281	0.204791
TIPIN	0.907106	0.772603	1.87528	1.70835	-0.191961	0.828316	0.487419	0.492755
FAHD1	5.21676	5.06393	37.1879	33.45	-0.191838	5.14395	3.0466	0.0955517
BRIX1	6.85457	6.72603	115.726	105.862	-0.19177	6.81662	2.98114	0.0989523
XKR6	0.751567	0.394678	1.68362	1.31465	-0.191591	0.553462	0.175758	0.67931
TMEM14C	7.76634	7.63049	217.721	198.156	-0.191562	7.72242	3.6595	0.0695116
UQCRC2	8.78713	8.67081	441.764	407.542	-0.191534	8.75994	3.20606	0.0878233
CXHXorf23	0.44132	0.258737	1.35785	1.19643	-0.191486	0.390756	0.180911	0.674927
EXOSC7	6.28659	6.12406	78.0645	69.747	-0.19143	6.21188	2.65852	0.117934
EWSR1	-0.117061	-0.120978	0.922064	0.919564	-0.191374	0.0294748	0.279086	0.60285
KMT5B	4.37231	4.23987	20.7107	18.8942	-0.1913	4.33997	1.55538	0.2261
LOC101904366	0.881974	0.832845	1.84289	1.7812	-0.19126	0.827931	0.39713	0.535386
COPS8	7.10971	6.96438	138.114	124.878	-0.191198	7.05211	4.07727	0.0564366
EIF4E	8.08926	7.93417	272.339	244.582	-0.19113	8.02327	3.35897	0.0810861
RPS6	11.3951	11.2855	2693.19	2496.2	-0.190812	11.3791	1.89177	0.183527
TRIT1	4.9556	4.78517	31.0303	27.5727	-0.190674	4.88151	1.58099	0.22245
MRPL4	4.19459	3.96413	18.3104	15.6071	-0.190665	4.04877	1.74241	0.20107
STRIP1	3.16463	3.05996	8.96705	8.33947	-0.190268	3.14324	1.10009	0.306191
KIF18B	3.97253	3.80356	15.6982	13.9632	-0.190168	3.89265	2.2186	0.151252
LOC101902036	1.19272	1.27881	2.28583	2.42638	-0.190144	1.32593	0.384082	0.542106
OXA1L	7.71031	7.54321	209.428	186.524	-0.190079	7.63321	4.3317	0.0498587
LOC107131323	2.95236	2.565	7.74012	5.91757	-0.189906	2.67392	0.486957	0.492958
GEMIN2	4.83196	4.7235	28.4817	26.4189	-0.189893	4.81045	2.6915	0.115808
EED	2.98627	2.83896	7.92424	7.15506	-0.189394	2.94279	0.894848	0.354947
EOGT	1.70175	1.63561	3.25295	3.10719	-0.189371	1.74146	0.500365	0.487132
AGPAT4	1.4494	1.22418	2.73095	2.33623	-0.189368	1.33086	0.358599	0.555703
SPAG7	6.7764	6.61814	109.622	98.2334	-0.189327	6.70346	1.84458	0.188857
DNAJC7	7.91282	7.79612	240.989	222.263	-0.189163	7.88642	2.74422	0.112503
GK5	3.64355	3.55322	12.4974	11.7389	-0.189139	3.63975	1.41038	0.248279
HOXD3	0.231967	0.056097	1.17443	1.03965	-0.188905	0.177876	0.262687	0.61364
SLC35E2	5.73949	5.60795	53.4268	48.771	-0.188816	5.68972	1.908	0.181737
DKC1	9.57251	9.45121	761.4	700	-0.188789	9.53454	2.77708	0.110499
SCAF11	0.483339	0.260936	1.39798	1.19826	-0.188535	0.397442	0.168871	0.685288
CFAP53	3.17082	3.11504	9.00558	8.66405	-0.188525	3.21079	0.897554	0.354235
FKBP1B	2.62248	2.57357	6.15808	5.95279	-0.188475	2.66275	0.486149	0.493313
SKA3	6.19033	6.0355	73.0256	65.5943	-0.188419	6.12615	4.23475	0.0522564
HSD17B14	2.80227	2.44067	6.97539	5.42895	-0.188268	2.53103	0.399719	0.534072
VTI1B	7.80408	7.65485	223.491	201.529	-0.188256	7.75689	2.57076	0.12382
ZNHIT6	3.43026	3.31534	10.7798	9.95444	-0.188064	3.38174	1.0209	0.32383
NR1D2	3.24269	3.23888	9.4656	9.44064	-0.187966	3.29245	0.742991	0.39846
WDR5	7.01707	6.83869	129.524	114.459	-0.187733	6.92348	3.82232	0.0640409
CCDC9	2.97557	2.86911	7.86567	7.30614	-0.187733	2.93039	1.03763	0.319989
ZRANB2	3.3943	3.2455	10.5145	9.48406	-0.187538	3.34088	2.33748	0.141247
METAP2	8.75536	8.67648	432.141	409.15	-0.1875	8.76346	1.60946	0.218478
RNGTT	5.33988	5.26366	40.5009	38.4167	-0.187205	5.35221	1.92839	0.179517
ACSM4	3.09048	3.05335	8.51777	8.30137	-0.18719	3.14455	0.86514	0.362895
DNAJC19	5.98192	5.92771	63.2029	60.8722	-0.187095	6.01463	1.6165	0.21751
CLASRP	5.56819	5.34091	47.445	40.5299	-0.186773	5.42002	2.1508	0.15734
ZCCHC6	1.56594	1.39035	2.9607	2.62143	-0.186652	1.48955	0.575582	0.456497
POLA2	4.04495	3.91103	16.5063	15.0431	-0.186639	3.99843	1.36302	0.256127
LOC101908760	0.640471	0.502844	1.55884	1.417	-0.186597	0.632441	0.326694	0.573692
MRPL1	6.27705	6.18317	77.5495	72.6642	-0.186493	6.26889	2.24066	0.149333
MICU2	3.44408	3.25868	10.8836	9.57104	-0.186457	3.35404	1.33923	0.260189
GINS2	6.49092	6.33594	89.9418	80.7807	-0.186178	6.4197	3.8849	0.0620712
TDRKH	-0.0487562	-0.365676	0.966769	0.776105	-0.185822	-0.190451	0.100599	0.75425
RPL27A	10.6902	10.6066	1652.21	1559.21	-0.185684	10.6944	1.50516	0.233483
TOMM70	6.30188	6.21365	78.8957	74.2155	-0.185462	6.29976	1.92885	0.179468
PTCD3	7.33156	7.15837	161.072	142.851	-0.18546	7.2446	5.24482	0.0324858
TMEM138	1.52687	1.39794	2.8816	2.63524	-0.185448	1.51015	0.677407	0.419748
OTUD6B	5.99534	5.89571	63.7934	59.5367	-0.185163	5.97412	2.70775	0.114777
ACTR6	4.90506	4.8004	29.962	27.8653	-0.185148	4.88953	2.29119	0.145046
IL18	4.031	3.8251	16.3476	14.1733	-0.184914	3.92849	0.222007	0.642382
FAM73A	3.69429	3.49085	12.9447	11.2422	-0.184741	3.57465	0.81983	0.375522
RPS18	11.2567	11.1191	2446.79	2224.22	-0.184719	11.2066	1.77599	0.196951
ETF1	7.75516	7.65391	216.041	201.398	-0.18471	7.74032	2.84296	0.106606
AASDHPPT	6.23888	6.17217	75.5247	72.1122	-0.184658	6.25313	1.62323	0.21659
SCCPDH	6.14495	6	70.7643	63.9999	-0.184527	6.04194	1.02474	0.322941
ZFP42	6.92843	6.75414	121.805	107.944	-0.184396	6.83785	3.10727	0.0925215
PPARG	4.08074	3.98492	16.921	15.8336	-0.184236	4.07805	0.631376	0.435757
MVK	4.28546	3.96246	19.5007	15.589	-0.184138	4.06291	0.756311	0.394337
RARS	7.96382	7.86915	249.659	233.804	-0.184134	7.95525	2.26853	0.14695
GSTP1	7.9614	7.78574	249.241	220.669	-0.183809	7.86659	0.947637	0.341424
ARG2	6.37091	6.22682	82.7626	74.8963	-0.18379	6.30327	1.33367	0.261151
COX17	2.87712	2.84114	7.34681	7.16587	-0.183521	2.92406	0.655461	0.427264
ASNA1	7.37936	7.20452	166.498	147.495	-0.183358	7.28605	3.10107	0.092826
SERPINE2	6.6417	6.34273	99.8509	81.1618	-0.183225	6.39848	0.617187	0.440886
UFM1	7.20972	7.12612	148.028	139.694	-0.183113	7.21168	1.97748	0.17431
CCDC88C	1.03402	0.580604	2.04772	1.49548	-0.183008	0.666282	0.221811	0.642529
PRELID3B	7.93535	7.81729	244.781	225.547	-0.182897	7.90262	3.2001	0.0880985
CYB561D1	3.06677	3.02694	8.37896	8.1508	-0.182815	3.11497	0.875848	0.360001
C23H6orf106	2.99499	2.75208	7.97228	6.73687	-0.182769	2.84819	1.04085	0.319256
GUF1	1.61744	1.46316	3.0683	2.75712	-0.182696	1.56844	0.412628	0.527603
PPIL1	6.8939	6.79777	118.924	111.259	-0.182562	6.88271	2.69321	0.115699
TADA1	4.20737	4.08684	18.4733	16.9926	-0.182404	4.175	2.10253	0.161857
LOC508547	0.47164	0.273959	1.38669	1.20912	-0.182348	0.393275	0.217803	0.645534
THAP6	3.16513	3.11891	8.97014	8.68732	-0.182263	3.20383	0.910469	0.350867
GOT1	7.78319	7.51174	220.279	182.499	-0.182187	7.59495	2.10736	0.161398
PQLC3	5.1592	5.07656	35.7333	33.7441	-0.182123	5.17009	1.18644	0.288416
PLSCR2	3.95512	3.77532	15.5099	13.6925	-0.182024	3.78251	0.59711	0.44831
INTS13	2.15966	1.88759	4.46808	3.70016	-0.181939	1.97322	0.61291	0.442451
SSX2IP	-0.0347735	-0.244841	0.976185	0.843909	-0.181937	-0.105423	0.137437	0.714564
SEC63	8.87998	8.745	471.128	429.049	-0.18186	8.82612	2.07578	0.164427
RACK1	11.5301	11.4076	2957.45	2716.62	-0.181665	11.4952	2.32305	0.142418
OLA1	8.14404	8.01374	282.878	258.449	-0.181435	8.09856	2.82742	0.10751
GPR157	4.68884	4.50665	25.7917	22.732	-0.181375	4.58386	0.637921	0.433423
KIF15	1.63234	1.51377	3.10015	2.85555	-0.181001	1.59928	0.378225	0.545175
LOC101906989	0.958674	0.777725	1.94352	1.71443	-0.180905	0.878338	0.33666	0.56795
GAR1	5.25159	5.13027	38.0967	35.0238	-0.180646	5.14541	0.753743	0.395127
TFB1M	2.99939	2.79123	7.9966	6.92219	-0.180506	2.87671	1.50829	0.233015
GULP1	2.16287	2.01103	4.47804	4.03069	-0.180409	2.10285	0.776893	0.38809
LOC616039	7.90953	7.77677	240.44	219.301	-0.180408	7.88297	0.756451	0.394294
HEXA	1.621	1.47456	3.07587	2.77899	-0.180371	1.55959	0.465628	0.502478
ORC2	0.207599	-0.0795431	1.15476	0.946357	-0.180356	0.0675357	0.300415	0.589413
COA6	3.00506	2.91824	8.02811	7.55923	-0.180312	2.99501	0.887348	0.356929
RAB17	3.10617	2.94367	8.61095	7.69368	-0.180299	3.02945	0.268226	0.609948
PRODH	5.31372	5.13262	39.7731	35.081	-0.180019	5.21589	1.36587	0.255645
SLC25A11	7.21824	7.06602	148.905	133.994	-0.180015	7.14771	3.38774	0.0798866
TMEM120A	6.88039	6.80639	117.816	111.925	-0.180009	6.87044	1.91167	0.181335
CEP135	4.70435	4.57122	26.0705	23.7725	-0.17995	4.57242	0.640207	0.432612
MRPL38	7.15073	6.992	142.097	127.292	-0.179937	7.05002	1.09206	0.30792
CENPP	4.8269	4.66076	28.3818	25.2946	-0.17977	4.74666	2.98459	0.0987695
TNFAIP8	2.95103	2.86925	7.73302	7.30683	-0.179768	2.96908	0.704372	0.41079
FOXN3	1.30171	1.20305	2.46522	2.30225	-0.179768	1.27668	0.423486	0.522274
UQCRH	7.54081	7.43569	186.213	173.127	-0.179765	7.51501	1.60084	0.219671
LOC101906072	4.13172	4.01975	17.5295	16.2205	-0.179466	4.09376	1.15101	0.295536
ILF2	9.02081	8.93163	519.438	488.302	-0.179457	9.0143	2.48753	0.129727
HIBCH	6.0735	5.99334	67.345	63.7054	-0.17943	6.07564	1.82837	0.190732
EPCAM	9.18518	9.15406	582.121	569.701	-0.179425	9.17977	1.52931	0.229896
ANKLE1	2.24397	2.19971	4.73697	4.59386	-0.179414	2.17643	0.568036	0.459425
TMED6	3.73643	3.47903	13.3284	11.1505	-0.17941	3.55818	0.509598	0.483188
MRPS24	6.17766	6.03089	72.3869	65.3852	-0.179385	6.11416	2.64139	0.119057
RUBCNL	3.37196	3.30769	10.3529	9.90176	-0.179376	3.38543	1.09706	0.306842
TUBB2B	4.74376	4.60425	26.7925	24.323	-0.179251	4.66704	0.868857	0.361887
MAK16	7.13996	6.96176	141.04	124.652	-0.179213	7.04386	2.83737	0.10693
LMO1	3.69169	3.47018	12.9214	11.0822	-0.179195	3.55044	1.14194	0.297397
KLHL2	1.92122	1.83514	3.78742	3.56806	-0.17915	1.90816	0.607251	0.444536
GYG1	3.98863	3.88623	15.8744	14.7867	-0.179059	3.97891	0.625277	0.43795
LOC107133141	0.423913	0.178792	1.34156	1.13194	-0.178373	0.283353	0.139023	0.712998
SH3YL1	6.63656	6.50481	99.4956	90.8121	-0.178361	6.57862	1.71548	0.204451
PHF5A	6.69082	6.56626	103.309	94.7634	-0.178358	6.65027	2.31693	0.142919
GINM1	3.12736	2.99071	8.73836	7.94864	-0.17835	3.08597	1.05762	0.315482
SLC40A1	0.61627	0.283901	1.53291	1.21748	-0.178269	0.402821	0.130467	0.721564
LOC787451	1.82945	1.59686	3.55401	3.02485	-0.178225	1.68875	0.323415	0.575607
NAA15	7.35193	7.23382	163.362	150.521	-0.178038	7.31366	2.42571	0.134332
MRPL32	5.26764	5.13109	38.5228	35.0439	-0.177973	5.20764	2.04976	0.166975
IFNGR2	2.76102	2.88505	6.77875	7.38729	-0.177909	2.79736	0.440182	0.514267
MED30	2.38841	2.24352	5.23579	4.7355	-0.177876	2.3484	0.836402	0.37083
SFR1	3.86825	3.75563	14.6035	13.5069	-0.177609	3.82008	1.366	0.255622
ARSI	3.00408	2.76934	8.02263	6.81797	-0.177414	2.86323	0.249606	0.622557
MRPS30	6.89958	6.81138	119.393	112.313	-0.177406	6.8883	2.67226	0.117043
TRNAU1AP	3.50936	3.2854	11.3873	9.74995	-0.177342	3.37521	1.49079	0.235653
MRPL43	6.45842	6.34286	87.9386	81.1691	-0.177303	6.41991	2.81774	0.108077
MRPS31	5.94221	5.85545	61.4871	57.8984	-0.177276	5.93167	2.23562	0.149769
NT5C3B	5.48177	5.39251	44.6864	42.0056	-0.177261	5.47139	1.32885	0.261988
SRSF10	3.95578	3.79605	15.5171	13.8908	-0.177214	3.88027	2.50422	0.128516
ZNF22	4.31091	4.1278	19.8478	17.482	-0.177197	4.21164	1.82089	0.191605
OSGEPL1	3.92243	3.7865	15.1625	13.7991	-0.177152	3.87119	1.29124	0.268646
MED6	5.20221	5.09287	36.8146	34.1276	-0.17709	5.17922	2.10893	0.161249
ID2	2.2857	2.22258	4.87601	4.66728	-0.17706	2.22215	0.246873	0.624457
PAIP2	7.08088	6.99241	135.381	127.329	-0.176901	7.07737	1.89382	0.1833
TPT1	11.8002	11.728	3566.15	3392.27	-0.176847	11.8131	1.34926	0.258467
TRMT11	0.249101	0.128607	1.18847	1.09324	-0.176813	0.204801	0.325855	0.574181
MNAT1	2.74827	2.74853	6.71909	6.72032	-0.176749	2.7455	0.655871	0.427121
SQLE	7.1427	7.02162	141.308	129.932	-0.176702	7.05061	0.826526	0.373616
HAUS7	2.97094	2.8118	7.84045	7.02161	-0.176676	2.90163	1.11488	0.303044
LOC101907215	0.644581	0.657496	1.56328	1.57734	-0.176603	0.774826	0.378201	0.545188
PPME1	3.26807	3.21231	9.63357	9.26832	-0.176462	3.30431	0.642317	0.431866
MRPL53	7.33709	7.23967	161.691	151.132	-0.176431	7.31741	2.99335	0.0983075
RPS7	10.6339	10.4876	1589.04	1435.71	-0.176402	10.5677	1.86512	0.186514
ZYG11B	4.79388	4.58529	27.7397	24.0054	-0.176389	4.69412	1.60141	0.219592
MED23	5.86451	5.68813	58.2633	51.5583	-0.176227	5.76251	2.48068	0.130228
XPNPEP2	4.88557	4.52076	29.5599	22.9554	-0.17622	4.56434	0.512634	0.481903
HAUS8	6.23439	6.10516	75.2902	68.8393	-0.176145	6.18621	2.00058	0.171923
URM1	4.46677	4.31848	22.1123	19.9522	-0.175996	4.39849	1.46031	0.24034
IRF6	3.17384	2.99912	9.02445	7.99513	-0.175979	3.08228	0.997003	0.329426
MED21	6.01734	5.90943	64.7739	60.1057	-0.175955	5.99046	2.15021	0.157395
ING2	4.87157	4.74816	29.2745	26.8745	-0.175861	4.82963	1.99713	0.172278
HNRNPAB	5.90801	5.7251	60.0466	52.8966	-0.175776	5.80445	2.5339	0.126396
INO80C	3.059	2.88702	8.33393	7.3974	-0.175599	2.96823	1.5184	0.231507
SNU13	8.04823	7.91643	264.704	241.592	-0.17548	7.99654	2.41171	0.135402
AIF1	3.61486	3.85974	12.2513	14.5177	-0.175438	3.37595	0.181032	0.674825
RABEP1	4.9387	4.79315	30.6688	27.7256	-0.175426	4.87551	2.33584	0.14138
LOC101907041	3.66046	3.45848	12.6447	10.9928	-0.175396	3.53807	1.02115	0.323772
SAP18	8.03126	7.89663	261.607	238.299	-0.175322	7.97664	3.70208	0.0680306
SMNDC1	4.89487	4.79773	29.7511	27.8139	-0.175309	4.87837	1.66911	0.210443
MRPL51	7.97441	7.90242	251.499	239.257	-0.175244	7.97906	1.99748	0.172242
WDR93	2.2508	2.09996	4.75948	4.28699	-0.175237	2.18119	0.315975	0.58
KLHL12	4.5981	4.4313	24.2195	21.5752	-0.175041	4.50415	1.00991	0.326386
GRHL1	7.62148	7.41206	196.922	170.315	-0.174986	7.48898	3.2189	0.0872331
CLSTN3	6.92675	6.63189	121.663	99.174	-0.174964	6.69356	0.599703	0.44734
MZT1	5.80373	5.701	55.8596	52.0201	-0.174951	5.77704	2.16317	0.156208
LOC100847840	6.16524	6.09282	71.7664	68.2532	-0.174895	6.16942	1.73646	0.201811
LOC100848780	11.1277	11.0814	2237.57	2166.87	-0.174775	11.1672	1.04545	0.318215
SCD	12.0365	11.9239	4200.83	3885.48	-0.174749	11.9535	0.771289	0.389776
CSNK1A1	2.67004	2.50673	6.36445	5.68332	-0.174675	2.58446	0.825503	0.373906
MCM6	8.11562	8.00681	277.361	257.211	-0.17459	8.08447	2.85474	0.105927
GRHL2	2.57965	2.33378	5.97794	5.04124	-0.174582	2.36657	0.387578	0.54029
LOC107132704	1.35001	0.954346	2.54914	1.9377	-0.174545	1.04826	0.39263	0.537686
FLVCR1	1.22942	1.08231	2.34473	2.11742	-0.174463	1.20339	0.474517	0.498472
POLR2H	7.05024	6.94883	132.536	123.539	-0.174432	7.02759	2.18355	0.154363
CCNL2	6.77172	6.5526	109.267	93.8702	-0.174368	6.62476	1.94922	0.177285
WTAP	5.43116	5.29848	43.1463	39.3551	-0.174343	5.37876	2.52918	0.12673
UBE3D	4.27565	4.12011	19.3686	17.3891	-0.174235	4.20434	1.5505	0.226805
COQ5	5.78689	5.68324	55.2113	51.3839	-0.174089	5.76007	2.54432	0.125661
DDX46	8.33499	8.26774	322.91	308.204	-0.174038	8.34457	1.12131	0.301689
ATP6V1G1	7.80872	7.69621	224.212	207.391	-0.173905	7.77556	3.19305	0.0884259
EEA1	5.29333	5.17758	39.2149	36.1914	-0.173814	5.25997	1.62936	0.215755
PSMB1	8.32242	8.24892	320.108	304.209	-0.173797	8.32638	1.92886	0.179467
ERO1A	0.897322	0.632929	1.8626	1.55071	-0.173786	0.739972	0.218467	0.645034
TSPAN2	3.54134	3.35664	11.6426	10.2435	-0.173718	3.39461	0.466883	0.501909
CENPN	3.76276	3.56103	13.5739	11.8026	-0.173715	3.63409	1.22479	0.280963
SAR1B	5.77748	5.67357	54.8524	51.0404	-0.173711	5.71075	1.55575	0.226047
EIF2A	7.90375	7.74882	239.478	215.094	-0.173692	7.82698	4.22756	0.0524394
RPL23	11.0137	10.9635	2067.47	1996.9	-0.173642	11.0463	1.19486	0.286757
TTC21B	4.13475	3.87615	17.5665	14.6837	-0.173637	3.91215	0.576159	0.456275
HSD17B8	5.57896	5.48306	47.8007	44.7266	-0.173407	5.51106	1.2647	0.273478
COA3	7.54332	7.45116	186.538	174.994	-0.173382	7.52658	1.70417	0.205894
SNRPG	6.15114	6.09074	71.0684	68.1544	-0.173336	6.16871	1.25029	0.27615
SMAP1	4.67314	4.62948	25.5126	24.752	-0.173288	4.71107	0.739073	0.399685
MCEE	4.16394	4.0961	17.9255	17.1021	-0.173174	4.17709	1.45684	0.24088
HBEGF	4.03773	4.27666	16.4239	19.3822	-0.173069	3.81349	0.214643	0.647928
DHDH	3.39278	3.23086	10.5034	9.38826	-0.173044	3.38037	0.858484	0.364711
HNF1A	0.630264	0.239049	1.54785	1.18021	-0.172985	0.358149	0.129254	0.722804
NDUFA10	7.77908	7.67608	219.653	204.517	-0.172921	7.75262	2.16283	0.156239
CCNE2	4.49908	4.34886	22.613	20.3769	-0.172858	4.41974	1.43377	0.244518
RNF216	0.575215	0.447132	1.4899	1.36333	-0.172669	0.458856	0.300467	0.589381
DEGS1	9.13366	9.02221	561.702	519.942	-0.172655	9.1001	2.68061	0.116505
POLR1D	7.40298	7.29005	169.246	156.503	-0.172626	7.36555	1.74219	0.201098
PRIM2	6.15734	6.03059	71.3745	65.3714	-0.172576	6.11185	2.53857	0.126066
RENBP	6.82935	6.49894	113.72	90.4431	-0.172482	6.57687	0.65557	0.427226
TRIM10	1.68546	1.29034	3.21642	2.44586	-0.172478	1.3797	0.0593374	0.809915
H2B	2.98984	2.76035	7.94383	6.7756	-0.172474	2.85587	0.548742	0.467051
SLC25A38	2.40942	2.28912	5.3126	4.88756	-0.172408	2.37436	0.97212	0.335399
TOMM5	7.68907	7.61104	206.367	195.502	-0.172359	7.68438	1.68207	0.208747
PTRH2	3.84695	3.70868	14.3896	13.0745	-0.172191	3.78661	1.01175	0.325958
FKBP10	5.47302	5.4279	44.4163	43.0487	-0.172173	5.5185	0.435614	0.516435
LOC101904578	1.21751	1.0978	2.32545	2.14028	-0.172151	1.10461	0.193396	0.664606
MRPL24	7.32679	7.24292	160.541	151.473	-0.172131	7.32093	1.88177	0.18464
BZW1	9.58382	9.46786	767.391	708.124	-0.171961	9.54693	2.93322	0.101531
WDR75	4.00715	3.89294	16.0794	14.8557	-0.171938	3.95621	1.46916	0.238967
NDUFB5	7.72816	7.65982	212.035	202.226	-0.171921	7.73847	1.50376	0.233693
HSPH1	5.88951	5.66071	59.2815	50.5875	-0.171842	5.73543	1.31335	0.264707
CCZ1	6.42836	6.33535	86.1247	80.748	-0.171548	6.40737	2.63143	0.119715
HSP90AB1	12.3637	12.2752	5270.28	4956.67	-0.171474	12.353	2.28712	0.145385
GTF3C5	-0.204494	-0.225702	0.867843	0.855179	-0.171275	-0.11375	0.165443	0.688318
FAM136A	7.8644	7.74915	233.034	215.143	-0.171271	7.82386	3.42552	0.0783424
APOBEC2	2.21909	2.01656	4.65601	4.04619	-0.171148	2.10511	0.476677	0.497507
NSMCE4A	6.1673	6.0801	71.8692	67.654	-0.171053	6.15732	2.57357	0.123627
LSM5	4.55762	4.45947	23.5494	22.0006	-0.170988	4.5359	1.86899	0.186076
FASN	7.45876	7.10453	175.918	137.618	-0.170951	7.17198	1.11452	0.303119
STX16	1.18457	0.937976	2.27295	1.91584	-0.170939	1.03818	0.361579	0.554079
GFM2	4.51646	4.38439	22.887	20.885	-0.170933	4.46366	1.81297	0.192535
LOC100848794	2.0843	2.09609	4.2407	4.2755	-0.170931	2.18217	0.568687	0.459171
ENPP5	2.76047	2.64749	6.77615	6.26575	-0.170886	2.73834	0.542656	0.4695
AAAS	4.26304	4.14951	19.2001	17.747	-0.170882	4.23222	1.11359	0.303317
EPS8L1	4.61108	4.40451	24.4384	21.1782	-0.170792	4.48166	0.45659	0.50661
NOP16	7.1745	7.06228	144.457	133.647	-0.170787	7.13938	2.10737	0.161397
SOWAHA	1.34203	1.22055	2.53508	2.33036	-0.170776	1.32294	0.369063	0.550042
PRORSD1	4.83233	4.78189	28.489	27.5102	-0.170664	4.85253	0.923441	0.347529
HABP4	4.3374	4.25266	20.2156	19.0624	-0.170663	4.32961	0.825685	0.373854
DDX10	6.80161	6.72155	111.555	105.533	-0.170586	6.79496	1.94747	0.177472
EMB	0.927215	0.753709	1.9016	1.68612	-0.170535	0.863705	0.0632918	0.803817
UTP23	5.28142	5.22863	38.8925	37.4952	-0.170521	5.30331	1.4335	0.244562
LRR1	4.31192	4.18454	19.8617	18.1832	-0.170429	4.26687	2.00315	0.171661
CDC37L1	4.46875	4.39644	22.1425	21.0601	-0.170408	4.48137	1.08479	0.309494
DDX56	4.27282	4.04924	19.3307	16.5555	-0.170344	4.12251	1.56839	0.224237
RPL3	11.5603	11.4238	3019.85	2747.33	-0.170311	11.5004	2.38434	0.137523
BBS10	2.47114	2.33551	5.54483	5.04729	-0.170236	2.41718	1.21143	0.283531
SIRT2	6.65754	6.48018	100.953	89.275	-0.170151	6.55973	3.21285	0.0875103
PSIP1	6.85999	6.77915	116.162	109.832	-0.170114	6.85305	1.75034	0.200088
CINP	6.40254	6.29025	84.5973	78.2627	-0.170098	6.36493	2.23335	0.149965
TRIAP1	6.04808	5.96653	66.1689	62.5322	-0.170032	6.04684	1.3336	0.261163
KCNA4	0.44708	0.255286	1.36328	1.19357	-0.169991	0.144259	0.0682799	0.796409
LIG3	2.74689	2.58428	6.71267	5.99718	-0.169976	2.60624	0.720924	0.405435
BBS2	3.51587	3.34435	11.4388	10.1567	-0.169916	3.42981	1.09993	0.306226
POLR1C	6.1461	6.00866	70.821	64.3854	-0.169849	6.08424	2.36061	0.139394
PYROXD1	2.26519	2.16561	4.80717	4.48656	-0.169707	2.24261	0.647307	0.43011
DMTN	3.43997	3.24627	10.8526	9.4891	-0.169634	3.35159	0.298621	0.590519
TRMT10B	5.31742	5.21656	39.8752	37.1828	-0.169629	5.29215	1.82947	0.190604
HSPA4	9.99667	9.87606	1021.64	939.7	-0.169628	9.95425	2.09144	0.162916
CYB5R4	6.31442	6.14636	79.585	70.8337	-0.169553	6.22068	2.5566	0.124802
ARPC3	8.80985	8.69051	448.775	413.147	-0.169403	8.79762	1.7168	0.204284
SLC9A3R1	10.1874	9.94416	1166.02	985.126	-0.169069	10.0076	0.308192	0.584669
EMG1	5.5827	5.46943	47.9249	44.3059	-0.169035	5.53939	1.42267	0.246293
CENPH	5.00593	4.92289	32.1318	30.3346	-0.168962	4.99864	1.35356	0.257731
DNA2	2.17797	2.02921	4.52516	4.0818	-0.168937	2.12909	0.663973	0.424324
SMAD4	3.34389	3.26626	10.1534	9.62146	-0.168819	3.34781	1.06387	0.314091
TXNL4A	6.16254	6.0909	71.6322	68.1622	-0.16873	6.14695	1.43897	0.243692
RPL34	7.80732	7.72526	223.995	211.61	-0.168524	7.79996	1.93812	0.17847
RAB11A	8.54505	8.44201	373.521	347.775	-0.168211	8.51968	2.44345	0.132991
FAM63B	6.17665	6.12444	72.3365	69.7652	-0.168195	6.19679	1.86201	0.186866
GPX4	9.24527	9.13423	606.879	561.924	-0.168113	9.21106	1.58031	0.222545
RPN2	7.20795	7.1195	147.846	139.053	-0.168007	7.19743	2.10868	0.161273
AK2	8.27949	8.17342	310.723	288.699	-0.167975	8.24649	2.77973	0.110339
PSMG1	7.69235	7.67089	206.837	203.783	-0.167953	7.7329	0.839297	0.37002
TTC32	2.45375	2.26391	5.47839	4.80291	-0.167923	2.34542	0.957797	0.338905
FUNDC1	5.37921	5.30388	41.62	39.5027	-0.167918	5.3809	1.66892	0.210469
EIF4A2	4.30101	4.14086	19.7121	17.641	-0.167895	4.21704	2.63013	0.119802
LY75	0.395495	0.486815	1.31539	1.40135	-0.167891	0.331039	0.113227	0.739846
RAB34	7.21611	7.06131	148.684	133.556	-0.167866	7.13289	2.16193	0.156321
LOC101905937	4.57023	4.33978	23.7561	20.249	-0.167847	4.42126	1.53916	0.228453
HNRNPM	1.26845	0.889167	2.40902	1.85211	-0.167538	0.976858	0.407174	0.530319
MRPL34	6.40412	6.32287	84.69	80.052	-0.167483	6.39409	2.21028	0.151984
MARS2	4.94099	4.75399	30.7175	26.9832	-0.167475	4.82479	2.75492	0.111846
KIF5B	7.88417	7.78866	236.249	221.116	-0.167324	7.86399	2.2738	0.146504
TMEM45B	2.27301	2.28649	4.83332	4.87868	-0.167252	2.37999	0.374684	0.547046
PRPF38B	7.70159	7.63945	208.166	199.39	-0.167197	7.7145	1.04938	0.317328
MPZL1	4.09533	3.94649	17.093	15.4175	-0.167142	4.03033	1.28461	0.269843
GATA6	6.83172	6.64658	113.907	100.189	-0.166995	6.71048	1.40264	0.249539
ARL6IP5	6.25059	6.19035	76.1406	73.0268	-0.16692	6.27012	1.29378	0.268189
GABARAP	7.57766	7.51398	191.03	182.783	-0.166703	7.5871	0.99768	0.329266
SDC2	3.11082	2.77337	8.63874	6.83704	-0.166623	2.85403	0.368221	0.550493
MRLN	-0.0424519	0.0116574	0.971003	1.00811	-0.166612	0.0824383	0.0741825	0.788007
RPL12	9.21353	9.08456	593.676	542.906	-0.16647	9.16135	1.54472	0.227642
KLHDC2	6.40361	6.31907	84.6602	79.8418	-0.166431	6.3955	2.33133	0.141744
YBX1	11.088	10.9069	2176.76	1920.08	-0.166276	10.9818	2.85126	0.106128
ASIP	5.02027	4.88701	32.4529	29.5893	-0.166108	4.95385	0.728964	0.402873
ZCCHC9	5.43683	5.28432	43.3161	38.9706	-0.166092	5.36182	2.46399	0.131458
PATZ1	0.564189	0.531262	1.47856	1.44519	-0.16606	0.581502	0.242596	0.627458
ST3GAL6	0.612386	0.478028	1.52879	1.39284	-0.165827	0.584874	0.189591	0.667708
ZFR	6.04244	5.89024	65.9107	59.3114	-0.165765	5.96793	2.15931	0.15656
ZNF774	2.7451	2.56579	6.70438	5.9208	-0.165765	2.64784	1.20343	0.285083
SNRNP35	2.66978	2.54259	6.36331	5.82633	-0.16572	2.6328	0.884792	0.357609
MRPL15	7.89387	7.80029	237.844	222.906	-0.165698	7.86716	2.42279	0.134554
OSBPL1A	5.35736	5.29538	40.9944	39.2707	-0.165675	5.36806	0.87324	0.360702
ZCCHC7	2.00452	1.8566	4.01256	3.62154	-0.165674	1.94374	0.579068	0.455155
CLNS1A	7.27395	7.2362	154.767	150.769	-0.165556	7.28998	1.32405	0.262827
ARPC5L	8.20418	8.1102	294.92	276.321	-0.165361	8.18151	2.06007	0.16596
LOC100848941	1.42379	1.25344	2.68289	2.38409	-0.165324	1.33197	0.437889	0.515354
LARS	6.16989	6.10651	71.998	68.9039	-0.165233	6.18052	1.37466	0.254168
ABCG5	5.80696	5.38227	55.9846	41.7087	-0.164917	5.47869	0.0502445	0.824809
GFM1	4.50227	4.43707	22.6631	21.6617	-0.164848	4.50639	1.39531	0.250742
METTL5	2.90705	2.87409	7.50082	7.33139	-0.164841	2.9553	0.590543	0.450782
PGAM1	10.0385	9.91846	1051.67	967.729	-0.164833	9.99337	3.49058	0.0757631
BRI3BP	4.42264	4.31146	21.4461	19.8554	-0.164819	4.35751	1.08356	0.309763
ENTPD3	1.20292	1.0845	2.30205	2.12064	-0.164714	1.11011	0.192296	0.6655
ANGEL2	0.379367	0.218842	1.30077	1.1638	-0.164703	0.345349	0.173156	0.681552
AP1B1	3.44236	3.35839	10.8706	10.2559	-0.164588	3.43322	0.933381	0.345003
ATP5MC3	10.03	9.95637	1045.54	993.496	-0.164518	10.0266	1.70429	0.205878
BIRC3	5.68561	5.61242	51.4681	48.9223	-0.164495	5.68677	1.30628	0.265957
HM13	5.47068	5.31735	44.3443	39.8734	-0.164416	5.39786	2.07671	0.164337
VPS33A	6.31509	6.18339	79.6218	72.6751	-0.164323	6.26193	3.09661	0.0930457
XRCC2	4.71706	4.65473	26.3012	25.1891	-0.164094	4.7262	1.17888	0.289915
CCAR1	8.19736	8.14072	293.53	282.228	-0.164066	8.21285	0.998558	0.329058
SLC25A43	3.73791	3.50528	13.3421	11.3552	-0.163996	3.58145	1.11214	0.303624
RALA	6.22242	6.146	74.6682	70.8158	-0.163954	6.21998	1.47308	0.238361
RGP1	5.19649	5.00975	36.6689	32.217	-0.163811	5.07807	2.07048	0.164943
WDR60	3.31853	3.18435	9.97651	9.09045	-0.163765	3.25506	1.23847	0.278369
LOC107132283	2.34411	2.1897	5.07749	4.56211	-0.163765	2.27791	0.37889	0.544825
SRRM1	4.143	3.9587	17.6671	15.5484	-0.163735	4.01743	0.930429	0.34575
SLC44A4	10.4068	10.2515	1357.59	1219.05	-0.163725	10.3168	0.676833	0.419942
NUP88	7.22259	7.11735	149.354	138.847	-0.163683	7.17895	2.44907	0.13257
FBXO17	1.73901	1.70958	3.33807	3.27065	-0.163433	1.62892	0.301957	0.588466
PEX16	2.6609	2.46444	6.32428	5.51912	-0.163346	2.54091	0.333966	0.569491
LSM1	5.2004	5.0346	36.7685	32.7768	-0.163294	5.10879	2.1764	0.155008
LSM8	5.60815	5.55438	48.7776	46.993	-0.163082	5.62694	1.23501	0.279021
TSTD3	3.50651	3.50067	11.3649	11.3189	-0.163009	3.5561	0.663047	0.424642
ZNF75D	4.16646	4.03537	17.9569	16.3971	-0.162952	4.1095	1.25	0.276205
NUDT17	4.7661	4.61203	27.2106	24.4545	-0.162912	4.68331	1.52136	0.231069
NGLY1	5.74813	5.66144	53.7478	50.6133	-0.162839	5.73724	1.85635	0.18751
CGRRF1	5.77263	5.57098	54.6684	47.5371	-0.16282	5.63879	1.43389	0.244499
JUN	7.01491	6.7216	129.33	105.537	-0.162742	6.79737	0.45133	0.509042
AZIN1	1.88829	1.66474	3.70197	3.17057	-0.162691	1.75247	0.498938	0.487746
NUDT3	4.59956	4.42191	24.244	21.4352	-0.162656	4.49171	2.30738	0.143703
ATMIN	5.30294	5.05157	39.477	33.1646	-0.162467	5.12392	1.0145	0.325314
BAZ2A	0.14457	-0.280135	1.1054	0.823514	-0.16228	-0.150347	0.0606022	0.807942
ARFGAP3	8.48315	8.25523	357.834	305.543	-0.162278	8.33026	2.10081	0.162021
ABCE1	7.08338	6.94902	135.616	123.556	-0.161934	7.01875	2.20079	0.152823
LOC100849023	5.44813	5.40394	43.6566	42.3396	-0.161805	5.46562	1.17762	0.290166
DNALI1	-0.28497	-0.389732	0.820759	0.763271	-0.161762	-0.252243	0.146526	0.705732
CCT6A	9.41678	9.31724	683.492	637.924	-0.16169	9.38358	2.27201	0.146655
POLR3K	5.75836	5.67879	54.13	51.2256	-0.161664	5.7431	1.62944	0.215744
OGFOD1	2.67414	2.44087	6.38259	5.42967	-0.161593	2.51495	0.894857	0.354944
PDCD7	4.91048	4.81515	30.0748	28.1517	-0.161578	4.89066	2.01465	0.17049
GLRX3	8.21211	8.12924	296.546	279.991	-0.16151	8.20111	2.047	0.167248
ERCC6L	6.56861	6.42323	94.9183	85.8196	-0.16129	6.488	2.47985	0.130289
FAH	2.25992	1.72683	4.78966	3.31	-0.161184	1.70126	0.212961	0.649211
IDH3A	8.28707	8.208	312.361	295.702	-0.161179	8.25972	1.88472	0.184311
C25H16orf13	1.59746	1.46314	3.02611	2.75707	-0.16117	1.53996	0.485542	0.49358
ETAA1	1.54049	1.52269	2.90893	2.87325	-0.161103	1.58867	0.325643	0.574304
TIAL1	1.83321	1.64777	3.56328	3.13349	-0.161035	1.72257	0.316427	0.579731
SLC37A3	7.43108	7.30531	172.575	158.168	-0.16094	7.37443	2.67105	0.117121
RPS20	11.018	10.9721	2073.7	2008.81	-0.160901	11.0429	1.10787	0.30453
LOC104974792	1.14	0.993278	2.20381	1.9907	-0.160819	1.0838	0.315028	0.580563
WDR72	0.947492	0.518659	1.92852	1.43262	-0.160798	0.586669	0.131674	0.720337
TIGD2	3.97392	3.86257	15.7133	14.5462	-0.160696	3.89982	1.11546	0.302921
PRPF39	1.68682	1.41759	3.21947	2.67139	-0.160596	1.49761	0.417823	0.525041
EIF5A2	1.67251	1.59384	3.18768	3.01851	-0.160435	1.67628	0.366538	0.551398
XPO1	4.48731	4.43197	22.4292	21.5852	-0.160368	4.50025	1.44046	0.243456
LOC100298530	0.350933	0.119241	1.27539	1.08616	-0.160328	0.215541	0.150333	0.702127
EXOSC5	5.92908	5.78025	60.9299	54.9579	-0.160267	5.84427	1.63738	0.214669
ARPC2	9.55867	9.47238	754.128	710.348	-0.160226	9.5453	1.88393	0.1844
LOC100126544	3.05184	2.81244	8.29269	7.0247	-0.160041	2.86911	0.467242	0.501746
LOC101902772	0.966565	0.593532	1.95418	1.50894	-0.159991	0.695789	0.147767	0.704551
DDX5	9.73368	9.57906	851.391	764.865	-0.15998	9.6478	2.81443	0.108272
LOC104972905	4.43568	4.26522	21.6407	19.2291	-0.159831	4.3371	0.896389	0.354541
NDUFA5	6.97252	6.94703	125.585	123.385	-0.159806	7.01259	0.894036	0.35516
PSMC3	2.3406	2.16706	5.06512	4.49106	-0.159742	2.25641	0.661306	0.425242
MPLKIP	4.65171	4.58633	25.1364	24.0228	-0.15969	4.66096	1.4542	0.241293
MRRF	6.16562	6.09067	71.7855	68.1511	-0.159592	6.15055	1.23965	0.278146
AHCY	9.52508	9.39837	736.776	674.823	-0.159543	9.46877	1.31636	0.264176
LOC618696	14.0347	13.8994	16782.6	15281	-0.159496	13.9268	0.308961	0.584204
IBTK	0.0416802	0.182155	1.02931	1.13458	-0.159473	0.301265	0.126718	0.725418
TRIP4	6.00933	5.87558	64.4154	58.712	-0.159453	5.94633	2.97843	0.0990961
LPCAT3	9.67778	9.53548	819.034	742.106	-0.159423	9.60083	0.621	0.439498
TOP3A	3.8642	3.64775	14.5626	12.5338	-0.15938	3.71688	0.96711	0.336619
LOC104976573	1.42653	1.05785	2.688	2.08183	-0.159353	1.17872	0.151605	0.700934
ARHGEF39	3.248	3.08009	9.50047	8.45669	-0.159314	3.15814	0.591356	0.450475
[truncated: 15,906 more rows]

## Sheet: Table S3
Table S3. Genes expressed by day 15 filamentous embryos when comparing long control embryos, short control embryos, and embryos exposed to DKK1a
Gene	log CPM Short	log CPM Long	log CPM DKK1	CPM Short	CPM Long	CPM DKK1	log FC DKK1 vs LongCT	log FC DKK1 vs ShortCT	log FC LongCT vs ShortCT	log CPM	F	P Valuea		Group	Treatment	Length (mm)
LOC101903858	1.54569	-2.42833	0.604757	2.91945	0.185781	1.52072	4.99504	-0.94253	-5.93757	0.70251	30.2104	5.38e-06		ShortCT	Control	15
LOC104976804	9.95111	8.8847	8.74385	989.882	472.674	428.709	-0.17147	-1.24467	-1.0732	9.29528	24.4732	1.86e-05			Control	28
KRT20	5.63418	4.26682	2.75195	49.6656	19.2505	6.73627	-1.80878	-4.2237	-2.41492	4.53063	18.6672	8.39e-05			Control	32
HEBP1	5.02878	3.43891	4.81233	32.6447	10.8447	28.0967	2.16249	-0.326804	-2.48929	4.49315	17.7258	0.00011052			Control	47
LOC104973964	4.823	3.80232	5.98516	28.3053	13.9512	63.345	2.45141	1.53502	-0.916395	5.1138	16.9725	0.00013881		LongCT	Control	90
KCTD8	5.23953	3.91641	3.51375	37.7795	15.0993	11.422	-0.334367	-1.76553	-1.43117	4.42085	16.6112	0.000155232			Control	100
DENND1C	5.19103	5.34787	5.94552	36.5305	40.7257	61.6283	0.575849	0.770008	0.194159	5.53371	15.1507	0.000248302			Control	145
SRSF2	5.11131	4.85482	4.27328	34.5666	28.9366	19.3368	-0.599266	-0.824205	-0.224939	4.78699	14.6656	0.000292185			Control	180
LOC100196900	3.68809	2.03809	0.830367	12.8892	4.10702	1.77814	0.127198	-3.42397	-3.55117	2.51858	14.1269	0.000351546		DKK1	DKK1	92
HAUS6	0.939076	2.31417	2.08921	1.9173	4.97318	4.25516	-0.250498	1.15285	1.40335	1.90899	14.0776	0.000357621			DKK1	110
STAR	4.72944	3.57318	2.49242	26.528	11.9024	5.62719	-0.912345	-2.06203	-1.14969	3.70744	13.5919	0.000424374			DKK1	125
GALNT15	2.30904	1.53844	0.337247	4.95552	2.9048	1.26334	-1.18893	-1.92258	-0.733643	1.63904	13.0808	0.00051031			DKK1	160
TMEM63A	2.54293	2.89711	3.65418	5.82769	7.44932	12.5898	0.753974	1.11854	0.364568	3.10308	12.7597	0.000574325
LY6K	3.024	1.45968	1.97398	8.13418	2.75048	3.9285	0.691186	-1.03824	-1.72942	2.31063	12.6562	0.000596874
LOC107131837	6.11528	5.79913	6.80068	69.324	55.6816	111.483	1.02757	0.739511	-0.288063	6.28523	12.426	0.000650684
RPL26L1	3.57277	3.22196	1.53547	11.899	9.33055	2.89884	-2.2477	-2.38047	-0.132773	2.91886	12.4094	0.000654762
ECH1	4.68727	3.7877	3.501	25.7637	13.8106	11.3215	-0.349006	-1.19801	-0.849	4.09609	12.3269	0.000675516
PIGW	2.19553	2.81324	3.90375	4.58058	7.02862	14.9674	1.18638	2.07142	0.885036	3.13272	12.1755	0.000715603
NNAT	2.10846	0.0654495	0.399904	4.31232	1.04641	1.31942	0.307223	-1.65703	-1.96425	1.10346	11.888	0.000799308
ARMC5	3.59985	3.53938	4.3464	12.1244	11.6268	20.3421	0.785086	0.754724	-0.030362	3.87671	11.6401	0.000880469
LOC101903915	4.20325	2.96462	3.74872	18.4207	7.80618	13.4424	0.808551	-0.42789	-1.23644	3.72991	11.5143	0.000925198
INTS2	-1.37172	0.474936	0.625734	0.386431	1.38986	1.543	0.142631	2.06127	1.91864	0.213015	11.5118	0.000926137
TES	4.13507	4.73187	4.9684	17.5704	26.5726	31.3067	0.216607	0.851999	0.635391	4.65198	11.4104	0.00096409
HECTD1	0.361854	1.72356	1.60129	1.28508	3.30249	3.03415	-0.143623	1.25167	1.39529	1.36908	11.116	0.00108477
HTATIP2	2.29655	2.44896	3.50321	4.91283	5.46024	11.3389	1.03716	1.27436	0.237203	2.85729	10.7459	0.00126145
RBP1	3.9763	2.71659	2.31471	15.7394	6.57315	4.97503	-0.417072	-1.58543	-1.16836	3.10059	10.4437	0.00143015
FPGT	0.375756	1.26823	1.63937	1.29752	2.40866	3.11531	0.337144	1.2626	0.925454	1.21103	10.4173	0.00144606
TPPP	3.69896	4.03369	4.74259	12.9867	16.3781	26.7707	0.679124	1.01912	0.339998	4.23994	10.1663	0.00160778
FOLR1	4.06114	3.3779	2.78498	16.6926	10.3956	6.89229	-0.61903	-1.19623	-0.577197	3.45309	10.1396	0.00162618
STK19	4.64802	3.98546	3.90982	25.0723	15.8396	15.0305	-0.10161	-0.770248	-0.668639	4.22613	10.1008	0.00165333
ATP6V0E2	3.32154	1.73358	2.22422	9.99729	3.32553	4.67259	0.464685	-1.07812	-1.5428	2.55492	10.0704	0.0016749
MAN1A1	1.56318	2.79617	2.86635	2.95504	6.94593	7.2922	0.0437458	1.31196	1.26822	2.52456	10.0397	0.0016971
EPB41	5.45754	6.08122	6.03791	43.9423	67.7064	65.7041	-0.0661086	0.57731	0.643418	5.89328	10.0183	0.00171273
IARS	1.58809	2.63994	2.58025	3.00651	6.23307	5.98045	-0.0822417	1.01263	1.09487	2.35836	9.98524	0.00173722
PRPH	3.43433	3.71811	1.43906	10.8103	13.1602	2.71145	-2.45558	-2.14838	0.307199	3.21469	9.9571	0.00175837
SFPQ	3.0496	2.3471	1.8792	8.27984	5.08801	3.67872	-0.502678	-1.18251	-0.679834	2.51436	9.87655	0.00182056
LOC616200	-0.0372037	0.466756	-3.77943	0.974542	1.382	0.0728245	-4.18602	-3.63649	0.549537	-0.238641	9.70721	0.00195958
UBB	8.24615	8.0355	7.57834	303.626	262.378	191.121	-0.478232	-0.658856	-0.180624	7.98312	9.68049	0.00198261
GBF1	2.0155	2.92518	3.16189	4.0432	7.59569	8.95003	0.215679	1.15606	0.940385	2.78573	9.49415	0.00215191
LOC511386	1.77722	1.94025	-1.03517	3.42766	3.83773	0.487958	-2.91098	-2.78007	0.130913	1.35905	9.32729	0.00231753
SDF2L1	7.2143	7.34973	7.92553	148.498	163.113	243.121	0.592663	0.762285	0.169622	7.52736	9.30869	0.00233687
GPATCH4	2.22856	3.06359	3.28502	4.68666	8.36051	9.74744	0.212657	1.09138	0.878723	2.93225	9.22457	0.00242665
BEX2	2.9235	2.287	1.08106	7.58686	4.8804	2.11559	-0.847412	-1.82277	-0.975356	2.17266	9.21652	0.00243544
PRPF8	1.68366	2.8281	2.80606	3.21242	7.10141	6.99372	-0.0657991	1.11684	1.18263	2.53648	9.16569	0.00249182
UBE2C	2.75173	2.84396	1.42424	6.73522	7.1799	2.68373	-1.44482	-1.30119	0.143623	2.47569	9.15276	0.0025064
RNASE1	6.03662	4.96457	5.1748	65.6454	31.2236	36.1219	0.484298	-1.10746	-1.59176	5.33264	9.13721	0.00252405
LOC100140226	3.00762	3.76374	-0.369702	8.04239	13.5831	0.773942	-4.15567	-0.636514	3.51916	2.52641	9.09558	0.00257202
HMOX1	9.01249	6.56572	6.18273	516.451	94.7281	72.6418	-0.539827	-2.30173	-1.7619	7.24802	8.98047	0.00271011
CD48	1.15117	1.11272	-1.43874	2.22093	2.16253	0.368889	-0.976275	-2.56455	-1.58828	0.228545	8.91409	0.00279356
SLC16A3	1.37343	1.49369	2.55626	2.59086	2.81608	5.88179	1.02648	1.18992	0.163446	1.93531	8.91073	0.00279786
PARP6	5.47872	4.96859	4.70871	44.5923	31.3108	26.1495	-0.290795	-0.765573	-0.474778	5.0903	8.84692	0.00288097
DDX23	3.01519	3.69325	3.81396	8.08468	12.9354	14.0643	0.09335	0.813214	0.719864	3.55361	8.83701	0.00289413
SLC43A3	4.08031	4.45413	4.70029	16.9159	21.9194	25.9972	0.221901	0.635461	0.41356	4.43789	8.82817	0.00290593
PIGN	4.81563	3.80912	3.85567	28.161	14.0172	14.4768	0.0322005	-0.844598	-0.876799	4.16285	8.82629	0.00290844
ISG15	1.70126	-0.347998	2.58127	3.25184	0.785674	5.98465	2.76533	3.44998	0.684644	1.00263	8.81215	0.00292743
PLEK2	3.31291	2.27802	2.80892	9.93768	4.85011	7.0076	0.508195	-0.48581	-0.994005	2.86713	8.70674	0.00307356
PHLDA2	2.6896	1.31945	1.64584	6.45135	2.49571	3.12931	0.296307	-1.08467	-1.38097	2.01769	8.61705	0.00320444
SERPING1	3.88546	3.00158	2.38118	14.7788	8.00876	5.20961	-0.870122	-1.64322	-0.773097	3.25769	8.51447	0.00336192
ULBP3	0.737101	-0.174084	-0.713791	1.66682	0.88633	0.609716	-1.60223	-4.52722	-2.92498	-0.374048	8.48802	0.00340394
DOCK4	-0.110599	1.29066	1.38018	0.926204	2.4464	2.60301	0.0779685	1.51525	1.43728	1.02626	8.48061	0.00341582
SH3TC1	3.46869	2.52701	3.07549	11.0709	5.76375	8.42974	0.519526	-0.399173	-0.918699	3.07247	8.46777	0.0034365
CAPN5	4.79623	4.13558	4.06635	27.785	17.5765	16.753	-0.0815642	-0.709168	-0.627604	4.3713	8.40191	0.00354489
HSCB	1.46267	1.19038	0.208102	2.75617	2.28212	1.15517	-1.01221	-1.23801	-0.225802	1.07121	8.35182	0.00362993
LOC100847770	3.67633	2.52125	2.6346	12.7845	5.74081	6.21004	0.0983598	-1.01056	-1.10892	3.03372	8.31956	0.00368591
SULT4A1	3.67154	2.85309	2.73333	12.7421	7.22546	6.6499	-0.146047	-0.89229	-0.746243	3.12121	8.2987	0.00372264
SF3B2	2.6516	2.94102	3.49499	6.28363	7.67954	11.2745	0.537735	0.848141	0.310406	3.07791	8.28039	0.00375522
LGALS4	2.36645	1.2398	1.10991	5.15669	2.36166	2.15833	-0.162043	-1.2695	-1.10745	1.70666	8.25205	0.00380628
AQP3	3.61012	2.84025	1.82036	12.2111	7.16147	3.53169	-1.04168	-1.5193	-0.477622	2.74948	8.22414	0.00385733
LOC100848900	4.99313	4.13655	4.118	31.8479	17.5884	17.3636	-0.0478727	-0.926974	-0.879101	4.48601	8.20593	0.00389106
LOC107131708	4.37443	3.22021	2.96367	20.7412	9.31922	7.80106	0.129259	-1.12923	-1.25849	3.40031	8.19575	0.00391006
AAMP	4.18281	4.31009	4.75811	18.1615	19.8365	27.0603	0.427215	0.586923	0.159708	4.44056	8.17274	0.0039534
LOC101906058	6.23232	6.96528	7.29423	75.1823	124.956	156.957	0.841442	1.07605	0.234606	6.7368	8.14922	0.00399826
CHRM3	4.58807	4.4058	3.95901	24.0518	21.1972	15.5518	-0.464288	-0.616336	-0.152047	4.34526	8.12604	0.00404304
SLC2A2	4.20541	3.02111	2.36007	18.4482	8.11791	5.13395	-0.507833	-1.55143	-1.0436	3.16825	8.10262	0.00408887
TCERG1	1.60267	0.622854	0.600079	3.03705	1.53992	1.5158	-0.061335	-1.00948	-0.948144	1.0427	8.10051	0.00409302
LOC100336469	0.643012	0.693162	2.59533	1.56159	1.61682	6.04326	1.69605	2.14776	0.451714	1.44928	8.07638	0.0041409
FAM213A	9.57838	9.87897	10.6155	764.505	941.598	1568.83	0.632124	1.04788	0.415761	10.1098	8.00831	0.00427942
MEG3	2.33657	0.930714	0.111445	5.05099	1.90622	1.08031	-0.0764844	-2.29242	-2.21594	1.3334	7.99527	0.00430655
LTBP1	4.84958	4.86374	3.96939	28.8315	29.1159	15.6641	-0.918551	-0.894345	0.0242055	4.62413	7.97212	0.00435521
H3F3C	0.63965	1.10862	-1.16155	1.55795	2.15639	0.447032	-2.25236	-1.77306	0.479301	0.516868	7.96128	0.00437821
HNRNPA1	5.25392	5.19891	4.15379	38.1581	36.7305	17.7998	-1.05869	-1.06516	-0.00647451	4.94799	7.95511	0.00439134
B2M	6.85372	5.79869	6.08073	115.658	55.6646	67.6832	0.294256	-0.654972	-0.949228	6.27712	7.94097	0.00442166
ZNF114	3.04883	3.75135	3.75473	8.27538	13.467	13.4985	-0.0370943	0.699039	0.736133	3.55606	7.91845	0.00447041
PDIA4	9.68531	10.0551	10.1446	823.318	1063.84	1131.92	0.0649423	0.470439	0.405496	9.97439	7.90732	0.00449473
NUDT10	2.25271	1.13124	0.490426	4.76578	2.19046	1.40486	-0.641185	-1.59087	-0.94968	1.39245	7.85946	0.00460103
LOC615223	0.143515	2.61319	0.828455	1.10459	6.11857	1.77578	-1.99839	2.32474	4.32313	1.55984	7.85234	0.00461709
NAA50	3.61489	3.90073	4.50624	12.2515	14.9361	22.7255	0.570162	0.903589	0.333427	4.05227	7.83279	0.0046615
PAXBP1	4.98583	4.35194	4.23379	31.6872	20.4204	18.8147	-0.15053	-0.757579	-0.607048	4.56734	7.82882	0.00467058
CLN3	1.39977	0.4977	-0.110305	2.6386	1.41196	0.926392	-0.655991	-1.51665	-0.860663	0.762033	7.68326	0.00501767
LOC104973427	0.866391	-0.707173	-0.307485	1.8231	0.612519	0.808049	0.377682	-1.16555	-1.54323	0.15961	7.66383	0.00506617
LOC107131163	3.59139	4.25657	4.68497	12.0536	19.1142	25.7226	0.492234	1.14419	0.651953	4.23299	7.65976	0.00507641
GTF2H3	2.59751	3.23217	3.17642	6.05241	9.39682	9.04059	-0.0806537	0.592352	0.673006	3.03488	7.65078	0.00509906
LOC528262	1.51404	-0.188179	0.887365	2.85609	0.877713	1.84979	2.25362	-0.784016	-3.03763	0.796589	7.60922	0.00520537
GPR39	1.17829	1.23901	-1.03657	2.26309	2.36037	0.487484	-2.43701	-2.41635	0.0206591	0.776791	7.59456	0.00524346
UGGT1	0.86018	2.09098	2.37949	1.81526	4.26038	5.20354	0.269156	1.52819	1.25903	1.93329	7.58671	0.00526401
LOC100337293	2.76543	2.0276	1.72547	6.79953	4.07726	3.30687	-0.317238	-1.03513	-0.717894	2.25525	7.57921	0.00528371
SPON1	5.85256	4.71703	4.43269	57.7823	26.3007	21.5959	-1.0158	-1.66357	-0.64777	4.75841	7.57505	0.00529467
LOC104973154	0.549197	-1.36661	-0.230038	1.46327	0.3878	0.852612	1.09862	-0.781523	-1.88014	-0.0904739	7.57505	0.00529468
PPIH	2.31191	1.73031	1.36808	4.96541	3.318	2.58127	-0.380442	-0.929457	-0.549015	1.87563	7.5016	0.00549256
LOC100848032	1.53574	0.908539	0.0243143	2.89938	1.87714	1.017	-1.03842	-1.63823	-0.59981	0.985316	7.39521	0.00579426
KIF14	4.80783	5.22125	5.15253	28.0092	37.3039	35.5685	-0.0906503	0.357561	0.448211	5.0735	7.39485	0.00579531
THAP5	6.1457	5.46244	5.52027	70.8013	44.0918	45.8952	-0.00964557	-0.612932	-0.603287	5.76214	7.38886	0.00581283
EARS2	0.476242	1.41342	1.62649	1.39112	2.66368	3.08762	0.18142	1.1573	0.975882	1.26958	7.3493	0.00593018
CTSZ	6.82915	6.10576	5.91924	113.705	68.8679	60.5156	-0.208053	-0.755135	-0.547082	6.24226	7.28885	0.00611474
TUBB4A	4.06014	2.70411	2.65669	16.6811	6.51656	6.30585	-0.0161862	-1.47199	-1.45581	3.32152	7.28642	0.00612229
CLK1	3.53984	2.99452	2.72919	11.6305	7.96966	6.63081	-0.287554	-0.802721	-0.515167	3.13701	7.24759	0.00624445
MT1E	2.53354	-0.712994	3.33592	5.78992	0.610053	10.0974	2.33812	-0.928271	-3.26639	1.66696	7.20656	0.00637652
SPHK2	5.67088	5.69474	6.21018	50.9454	51.7949	74.0375	0.492927	0.596814	0.103886	5.87088	7.19231	0.00642312
LOC101902568	0.792368	-1.97668	1.40653	1.73191	0.254074	2.65099	4.76711	0.857847	-3.90927	0.62989	7.17712	0.00647323
ASRGL1	9.0082	9.48464	9.48837	514.918	716.408	718.263	-0.00867773	0.503933	0.51261	9.34691	7.1508	0.00656112
HSD17B14	3.33421	2.19239	2.35465	10.0855	4.57064	5.1147	0.14142	-0.841539	-0.982959	2.62908	7.14798	0.00657062
DCTN2	3.65831	4.02639	4.34059	12.6258	16.2953	20.2604	0.29885	0.702704	0.403854	4.03594	7.13701	0.0066077
UBR1	5.96042	6.53778	6.76002	62.2682	92.911	108.385	0.188633	0.845954	0.657321	6.44781	7.13469	0.00661556
LOC101903403	1.0028	0.807529	-0.417214	2.00389	1.75021	0.748869	-1.46182	-1.62308	-0.161255	0.628163	7.12885	0.00663545
PLOD2	5.37891	4.75105	4.70478	41.6115	26.9282	26.0783	-0.0481206	-0.648508	-0.600387	4.98255	7.09968	0.00673569
LOC104973285	3.61499	2.02456	2.40218	12.2524	4.06867	5.28601	0.657083	-1.00991	-1.66699	2.69543	7.0882	0.00677562
RIMS4	2.57605	0.968563	1.25549	5.96303	1.95689	2.38748	0.329339	-1.08031	-1.40964	1.64192	7.07134	0.00683472
FETUB	11.3309	10.6411	9.93548	2575.97	1596.94	979.212	-0.768917	-1.35729	-0.588373	10.7231	7.06758	0.00684797
PLA2G3	1.38999	0.67628	-0.850516	2.62076	1.59801	0.554586	-0.254591	-2.17705	-1.92246	0.448032	7.00291	0.00708073
OSTF1	2.90986	2.84277	1.81579	7.51548	7.17394	3.52051	-1.03247	-1.10977	-0.0773011	2.6163	6.98604	0.00714291
LOC107132621	9.31237	8.91868	9.94989	635.775	483.937	989.04	1.06415	0.689219	-0.374932	9.45619	6.95695	0.00725161
RPLP2	5.58476	5.37367	7.01863	47.9933	41.4606	129.663	2.79199	1.41324	-1.37875	6.11133	6.95429	0.00726162
LOC104975663	6.41399	5.83305	5.78539	85.2714	57.0061	55.1539	-0.0640223	-0.605412	-0.54139	6.03947	6.93594	0.00733128
ILK	4.16871	4.62007	4.5639	17.9848	24.5912	23.6522	-0.0756515	0.412543	0.488195	4.46844	6.92272	0.00738191
LOC101906941	4.20634	3.9379	3.32727	18.4601	15.3259	10.0371	-0.455247	-0.856152	-0.400906	3.80963	6.86517	0.007607
PAG8	8.35123	9.29433	9.10337	326.565	627.875	550.03	-0.249625	0.727886	0.977511	8.95703	6.8471	0.00767927
LOC523461	2.56219	2.94527	3.58931	5.90606	7.70221	12.0362	0.53844	0.949478	0.411038	3.04749	6.84203	0.00769967
ANO6	1.57505	2.29996	2.88962	2.97946	4.92443	7.41077	0.570388	1.29402	0.723629	2.37352	6.82703	0.00776045
LOC530348	2.47269	3.12487	2.25139	5.55078	8.7233	4.76142	-0.89459	-0.0966266	0.797963	2.65301	6.80833	0.00783694
JUP	2.20114	2.80729	3.18752	4.59843	6.99971	9.11047	0.352322	1.00474	0.652418	2.79069	6.7967	0.00788498
CD36	-0.769208	0.846278	0.879774	0.586739	1.79786	1.84009	0.398884	1.66341	1.26452	0.391897	6.77771	0.00796411
CBL	-0.516605	1.01003	1.48068	0.699015	2.01395	2.7908	0.468919	2.01977	1.55085	0.907894	6.75742	0.00804965
LNPEP	3.18206	3.68999	3.92931	9.07605	12.9062	15.2349	0.202549	0.748561	0.546013	3.63022	6.75507	0.00805962
LYPD6	3.75202	4.10893	4.47712	13.4732	17.2549	22.2714	0.347624	0.745723	0.398098	4.14488	6.7421	0.00811491
APEH	3.20972	3.52179	3.96116	9.25169	11.4859	15.575	0.408159	0.764707	0.356547	3.60223	6.74025	0.00812285
ELOVL5	8.65769	8.47354	9.28377	403.854	355.459	623.293	0.793839	0.946914	0.153075	8.8017	6.71256	0.00824249
FBXO33	2.87543	3.63229	3.81012	7.33822	12.4002	14.0269	0.126404	0.917812	0.791409	3.47807	6.67653	0.00840114
PYGM	2.81647	2.39124	1.9031	7.04436	5.24609	3.74017	-0.660922	-1.05898	-0.398061	2.42066	6.66444	0.00845515
MTUS2	3.22227	3.73504	4.07941	9.33253	13.3156	16.9053	0.333293	0.888775	0.555482	3.73077	6.64898	0.00852483
LGALS9	3.10788	2.84949	1.40564	8.62114	7.20744	2.64936	-0.93587	-1.68114	-0.745274	2.44377	6.61404	0.00868465
SLC7A5	5.75079	6.05013	6.47539	53.8467	66.2631	88.9786	0.393271	0.841124	0.447853	6.105	6.60045	0.00874771
SLC2A5	8.3178	8.21138	7.50373	319.086	296.395	181.487	-0.405488	-0.774222	-0.368734	7.93802	6.59607	0.00876813
TMEM88	5.65951	4.75116	4.51039	50.5454	26.9304	22.7909	-0.270576	-1.01019	-0.739619	4.95333	6.57144	0.00888412
SERPINE1	-0.0633141	-1.23828	0.73055	0.957063	0.423879	1.65927	1.87342	0.745312	-1.1281	0.0200361	6.55767	0.00894969
NEK8	2.26972	1.60799	1.35465	4.82231	3.04826	2.55735	-0.521483	-1.15167	-0.630185	1.77697	6.55438	0.00896542
MYBPC3	6.44612	5.84445	5.39868	87.1919	57.4587	42.1855	-0.583328	-1.10575	-0.522421	5.96699	6.53933	0.00903789
CARS	1.25404	1.05101	1.96212	2.38509	2.07197	3.89633	0.886337	0.719286	-0.167051	1.49099	6.53645	0.00905181
TRIM29	1.79476	2.64264	3.1171	3.46957	6.24471	8.6764	0.466247	1.59177	1.12553	2.61587	6.53085	0.00907897
LOC100848315	6.02684	5.27683	5.22827	65.2019	38.7689	37.4857	-0.035435	-0.842262	-0.806827	5.55927	6.52255	0.00911944
STT3A	4.38017	4.84287	4.96012	20.8239	28.6979	31.1276	0.101239	0.601108	0.499868	4.75137	6.49584	0.00925101
FBXW7	1.46343	0.583621	0.386963	2.75763	1.49861	1.30764	-0.212423	-1.05965	-0.847228	0.92321	6.49131	0.00927353
MT2A	2.32996	0.0700942	3.34704	5.02793	1.04979	10.1756	1.61427	-0.603706	-2.21798	1.63905	6.46969	0.00938185
PRMT5	4.08483	4.45791	4.65066	16.9689	21.9768	25.1182	0.164651	0.578831	0.41418	4.41547	6.44791	0.00949249
RPS15A	6.47527	6.17992	5.87717	88.9712	72.5007	58.7765	-0.314701	-0.577416	-0.262715	6.20502	6.4468	0.00949813
RUFY3	3.29283	3.11024	2.22037	9.80036	8.63528	4.66012	-0.813954	-1.07509	-0.26114	2.9086	6.43666	0.00955019
DCLRE1C	4.15308	3.96066	3.56541	17.7911	15.5696	11.8384	-0.418687	-0.579698	-0.161011	3.91895	6.41343	0.0096706
MARCH1	2.30633	2.74926	0.888443	4.94625	6.72374	1.85118	-1.56519	-1.28742	0.277774	1.9475	6.41343	0.0096706
LOC100847567	5.42515	4.99832	4.74913	42.9667	31.9629	26.8926	-0.234751	-0.633964	-0.399212	5.09782	6.40942	0.00969159
NOM1	1.79646	2.18034	2.54699	3.47368	4.53259	5.84412	0.34852	0.763973	0.415453	2.21882	6.40829	0.00969751
CPD	4.79289	5.56419	5.92697	27.7206	47.3139	60.8409	0.315386	1.12229	0.806903	5.47361	6.40395	0.00972025
GNA11	5.4291	5.47992	5.83329	43.0846	44.6293	57.016	0.329906	0.417646	0.0877406	5.59022	6.39279	0.00977908
UBXN7	3.72861	4.34299	4.31359	13.2563	20.2941	19.8848	-0.0560075	0.654773	0.710781	4.1519	6.39052	0.00979105
ZDHHC13	-0.463978	0.644897	0.882201	0.724985	1.56363	1.84319	0.203323	1.35926	1.15593	0.506371	6.35758	0.00996724
EHD4	4.6711	5.22011	5.19289	25.4766	37.2742	36.5776	-0.0482952	0.532487	0.580782	5.04769	6.3235	0.0101534
ATMIN	5.45165	5.03017	4.90117	43.7632	32.6763	29.8813	-0.148062	-0.537037	-0.388975	5.14652	6.29686	0.0103015
LOC101907804	3.29269	1.69771	1.35949	9.79935	3.24385	2.56595	0.919653	-3.45116	-4.37082	2.08559	6.28534	0.0103664
MSX1	3.16469	2.25135	1.59729	8.96741	4.76127	3.02575	-0.270935	-1.546	-1.27507	2.40419	6.28289	0.0103802
PDE6C	0.937313	-0.23082	-0.328374	1.91496	0.85215	0.796434	-0.153958	-1.29941	-1.14546	0.295012	6.27626	0.0104178
ASS1	6.88243	7.73356	7.02647	117.983	212.83	130.37	-0.797568	0.160109	0.957677	7.28144	6.25797	0.0105223
ANXA8L1	6.89572	6.6822	6.10869	119.075	102.693	69.0082	-0.609929	-0.834855	-0.224926	6.60774	6.25595	0.0105339
COMMD1	4.39267	3.92131	3.55654	21.0051	15.1506	11.7659	-0.428826	-0.862106	-0.43328	4.00086	6.25435	0.0105431
GPX3	8.03886	7.3588	6.91426	262.99	164.142	120.614	-0.513961	-1.11938	-0.605417	7.361	6.2498	0.0105693
GPAT4	5.56884	5.836	6.08497	47.4666	57.1231	67.8824	0.223562	0.525386	0.301824	5.84219	6.24546	0.0105945
NPPB	0.795494	-0.318463	1.65077	1.73567	0.801924	3.14001	2.21248	0.871804	-1.34068	0.967489	6.24441	0.0106005
ASIP	5.35663	4.79093	4.70127	40.9739	27.683	26.015	-0.0643553	-0.643448	-0.579093	4.97499	6.24089	0.0106209
TAF1D	6.72727	6.26503	6.15958	105.952	76.9062	71.4854	-0.127821	-0.553607	-0.425787	6.39892	6.23641	0.010647
TYW1	4.68881	5.16201	5.13225	25.7913	35.8031	35.072	-0.0473892	0.462307	0.509697	5.01142	6.23084	0.0106795
NADK2	0.0269137	0.347329	1.10842	1.01883	1.2722	2.1561	0.734951	1.09701	0.362056	0.606266	6.2267	0.0107037
KIAA1033	4.53903	4.16561	3.95324	23.248	17.9462	15.4898	-0.228507	-0.572741	-0.344234	4.24501	6.22623	0.0107065
ABCB5	3.38487	0.0657022	-0.972294	10.4459	1.04659	0.509695	-1.2445	-3.99881	-2.75431	1.48021	6.21704	0.0107604
EIF4A1	7.12751	7.50521	7.29522	139.828	181.675	157.066	-0.228855	0.186329	0.415185	7.32025	6.20757	0.0108164
IFNT2	13.7862	14.2012	14.1313	14127.2	18835.3	17944.6	-0.0930651	0.627612	0.720677	14.008	6.19512	0.0108905
SMC1A	5.91164	6.75392	6.95949	60.1978	107.927	124.456	0.185313	0.980142	0.794829	6.63994	6.19434	0.0108951
CRELD2	8.07144	8.11015	8.5458	268.996	276.312	373.716	0.42309	0.496453	0.0733634	8.2574	6.19134	0.0109131
SPHK1	-0.903814	0.169602	0.962849	0.534472	1.12475	1.94915	0.758081	1.86473	1.10665	0.323422	6.17442	0.011015
SGPP2	1.66463	-0.0848876	-0.836305	3.17032	0.942858	0.560076	-0.689463	-2.51378	-1.82432	0.66309	6.16989	0.0110424
ARHGAP32	4.63135	4.88168	5.40029	24.7843	29.4804	42.2328	0.596002	0.818678	0.222676	4.99013	6.14333	0.0112049
SCNN1B	4.22343	4.5838	2.70894	18.6802	23.9806	6.53843	-0.896554	-1.60253	-0.705981	3.61147	6.13533	0.0112544
DNAJC22	1.41746	0.0222096	-0.308907	2.67116	1.01551	0.807253	-0.247662	-1.66747	-1.41981	0.577093	6.1172	0.0113674
SPG11	4.6484	4.08584	4.1373	25.0789	16.9809	17.5975	0.0306143	-0.498912	-0.529527	4.31721	6.11675	0.0113702
VPS18	2.14111	2.77795	2.94324	4.411	6.85879	7.69138	0.139049	0.834724	0.695675	2.67008	6.09358	0.0115166
CHD1L	6.22352	5.51719	5.65559	74.7249	45.7973	50.4082	0.066033	-0.609887	-0.67592	5.82545	6.08772	0.011554
GRHL2	2.75084	2.52031	1.86781	6.73109	5.73705	3.64978	-0.684482	-0.894231	-0.209749	2.43538	6.08709	0.011558
RFC5	5.1359	4.9461	4.6047	35.161	30.8264	24.3306	-0.364806	-0.522892	-0.158086	4.91247	6.0669	0.0116878
LOC100847363	0.720897	0.218644	-1.03528	1.64821	1.16364	0.487921	-1.26073	-1.74321	-0.48248	0.19534	6.06685	0.0116881
PAGE4	6.90821	6.02834	5.83512	120.109	65.2697	57.0882	-0.302019	-1.1167	-0.814685	6.34384	6.06052	0.0117292
MTF2	1.73789	2.56186	2.74257	3.33546	5.90469	6.69259	0.157369	1.01051	0.853144	2.41613	6.05989	0.0117333
SDC2	3.66095	2.45738	2.6074	12.6489	5.49218	6.09406	0.134941	-0.978813	-1.11375	2.96398	6.04608	0.0118234
LOC783680	6.40634	5.28325	5.53571	84.8207	38.9418	46.389	0.316677	-0.745463	-1.06214	5.79416	6.04584	0.011825
TCEAL8	5.49687	4.7072	4.41966	45.1567	26.1222	21.4017	-0.302599	-1.00679	-0.704195	4.87363	6.04549	0.0118273
COPA	3.91598	4.48918	4.3945	15.0948	22.4584	21.0318	-0.144379	0.460467	0.604846	4.27768	6.02804	0.0119424
SLC12A2	1.15366	2.02364	1.68827	2.22478	4.06608	3.22269	-0.354486	0.55506	0.909546	1.68814	6.00843	0.0120732
EFR3B	2.89811	3.63921	2.59952	7.45447	12.4598	6.06086	-0.849918	-0.291986	0.557932	2.99036	6.00655	0.0120858
POU5F1	3.47667	1.21882	1.4695	11.1322	2.32756	2.76926	0.23519	-1.33544	-1.57063	1.95136	6.00456	0.0120992
ZCRB1	5.40316	5.01935	4.90187	42.317	32.432	29.8958	-0.137024	-0.491144	-0.35412	5.12828	6.00383	0.0121041
GMPS	4.48314	4.10862	3.91793	22.3645	17.2512	15.1152	-0.227821	-0.567267	-0.339446	4.18906	6.0037	0.0121051
PNISR	6.83784	6.15396	6.17762	114.392	71.2078	72.3849	-0.012834	-0.639288	-0.626454	6.40504	6.00348	0.0121065
RAB24	1.96852	1.20985	1.16484	3.91366	2.31314	2.24208	-0.0718517	-0.799134	-0.727283	1.51866	5.99104	0.0121906
SLC39A7	4.94154	5.17297	5.61469	30.7291	36.0761	48.9994	0.446078	0.696423	0.250346	5.26731	5.97707	0.0122859
BMS1	0.96839	1.33833	1.93769	1.95666	2.52859	3.83092	0.585107	0.9851	0.399993	1.49142	5.96824	0.0123465
LOC107131608	2.36171	3.22856	3.33474	5.1398	9.3733	10.0892	0.0891424	0.974232	0.88509	3.04939	5.95812	0.0124164
HOMER1	1.81938	2.15022	0.931365	3.52929	4.43896	1.90708	-1.23934	-0.881896	0.357445	1.74714	5.9568	0.0124255
ACRC	2.74545	1.87551	1.7143	6.70599	3.66931	3.28138	-0.206771	-0.980845	-0.774074	2.15182	5.95296	0.0124522
GCNT3	3.4812	2.3994	2.6209	11.1672	5.27585	6.15135	0.268302	-0.840758	-1.10906	2.90816	5.94223	0.012527
HEATR1	1.99604	2.60181	2.82671	3.98905	6.07047	7.09454	0.201501	0.835189	0.633688	2.52278	5.9326	0.0125947
HNRNPF	5.63835	5.96051	6.04306	49.8094	62.2717	65.9389	0.0602747	0.418181	0.357906	5.88971	5.93103	0.0126058
LIMK2	7.22138	7.70519	7.74435	149.229	208.686	214.429	0.0271462	0.550227	0.523081	7.57803	5.90642	0.0127806
UBE2J1	5.5966	6.04983	6.07123	48.3888	66.249	67.2389	0.00428672	0.490641	0.486354	5.92678	5.89618	0.0128542
BUB1	0.514216	1.39557	1.66881	1.42822	2.63093	3.17953	0.246128	1.16251	0.916382	1.28679	5.8942	0.0128684
LOC101902865	2.3579	1.34605	2.63431	5.12623	2.54215	6.20877	1.28933	0.294663	-0.994664	2.2315	5.88693	0.012921
SNRNP48	3.1161	2.53684	2.40215	8.67041	5.80318	5.28589	-0.163487	-0.71078	-0.547292	2.7269	5.85492	0.0131555
AS3MT	4.26891	3.85726	3.5325	19.2784	14.4927	11.5715	-0.247546	-0.728866	-0.48132	3.89134	5.8532	0.0131682
KRT15	2.47328	3.44351	0.456665	5.55304	10.8793	1.37237	-0.538923	-1.92992	-1.39099	1.57197	5.84688	0.0132151
LOC107132960	0.998179	-0.70858	0.70223	1.99748	0.611922	1.62702	0.805937	-0.870565	-1.6765	0.35457	5.84543	0.0132259
LOC101904674	5.57263	3.99723	3.90788	47.5915	15.9693	15.0102	0.17798	-1.53553	-1.71351	4.54008	5.82554	0.0133749
LOC525947	2.94056	2.38837	1.69942	7.67709	5.23566	3.24771	-0.529818	-1.20935	-0.67953	2.38026	5.82146	0.0134057
FMR1NB	3.25501	1.72946	1.88143	9.54675	3.31604	3.68441	0.130264	-0.989213	-1.11948	2.2107	5.8089	0.013501
DECR1	3.02341	3.16591	2.19828	8.13085	8.97499	4.58933	-0.921844	-0.820189	0.101654	2.83398	5.78228	0.0137056
EZR	7.8994	8.09951	8.36982	238.756	274.282	330.801	0.278134	0.478035	0.199901	8.12336	5.77406	0.0137694
OPA1	0.00299179	1.23287	0.822803	1.00208	2.35034	1.76884	-0.423531	0.895599	1.31913	0.811831	5.75027	0.0139563
SMIM1	5.80961	6.04748	6.35719	56.0878	66.1412	81.9797	0.290854	0.563847	0.272994	6.09303	5.73614	0.0140685
LIN9	5.67115	5.56008	5.18606	50.9549	47.1791	36.405	-0.394079	-0.47824	-0.0841613	5.48707	5.72891	0.0141264
SATB2	1.80873	2.12135	2.60002	3.50333	4.35101	6.06294	0.459417	0.811006	0.351588	2.22463	5.72249	0.014178
LOC101906801	4.67512	1.78918	1.51275	25.5478	3.4562	2.85353	-0.276286	-3.08121	-2.80493	3.36685	5.71393	0.0142472
LOC104968682	0.625245	1.70903	1.98056	1.54247	3.26941	3.94645	0.251183	1.37794	1.12676	1.56988	5.71233	0.0142601
ARHGAP35	5.03611	5.64883	5.58945	32.811	50.1727	48.1495	-0.156655	0.493176	0.649832	5.41827	5.70707	0.0143028
TOPBP1	-0.666076	-0.0567706	0.384921	0.630219	0.961414	1.30579	0.409999	1.74861	1.33862	-0.0624446	5.70638	0.0143084
LYPLAL1	4.05183	3.9139	3.4709	16.5852	15.0731	11.0878	-0.476072	-0.580037	-0.103965	3.83049	5.70529	0.0143173
SYNE4	2.62937	0.63197	1.01309	6.18755	1.54968	2.01823	-0.00358588	-1.89561	-1.89202	1.60769	5.69371	0.0144119
IKBKAP	5.20797	5.8107	5.73028	36.9619	56.1301	53.0867	-0.0984571	0.540556	0.639014	5.60691	5.69026	0.0144403
CCDC18	3.00298	2.36943	2.17522	8.01653	5.16737	4.51654	0.0399913	-0.823007	-0.862999	2.50689	5.69018	0.0144409
SEL1L	7.6355	7.82283	8.10824	198.845	226.415	275.945	0.266076	0.487493	0.221417	7.86697	5.68375	0.0144939
LCP1	1.55682	-0.597614	0.745824	2.94204	0.660846	1.67693	0.445539	-1.50595	-1.95149	0.51619	5.67367	0.0145774
LOC100337457	3.80789	1.28511	0.214947	14.0052	2.43701	1.16066	-0.697318	-3.71769	-3.02038	2.05716	5.6714	0.0145963
HCFC1	3.73641	4.696	4.83839	13.3282	25.9201	28.6089	0.173744	1.08089	0.907144	4.43675	5.67115	0.0145984
LOC107133461	1.8063	2.34999	-0.487713	3.49743	5.0982	0.713155	-1.65222	-2.51364	-0.86142	1.04572	5.66932	0.0146137
MCM3AP	0.0606821	0.752594	1.26327	1.04296	1.68482	2.4004	0.500762	1.23267	0.731907	0.807147	5.65046	0.0147718
FAM114A2	1.50904	1.98759	2.30501	2.84621	3.96573	4.94171	0.298864	0.809446	0.510582	1.98256	5.63075	0.0149392
ACSL6	5.22064	5.64889	5.90722	37.288	50.1747	60.0135	0.246404	0.837307	0.590903	5.59567	5.61586	0.015067
RNF20	0.0873419	0.841148	1.10049	1.06241	1.79147	2.14427	0.242632	1.02132	0.778691	0.776792	5.61216	0.015099
LOC101907068	2.51106	1.72039	1.73091	5.70038	3.29526	3.31937	-0.252052	-1.00862	-0.756569	2.01204	5.60643	0.0151486
MMP12	0.955664	-2.4847	0.720212	1.93947	0.178661	1.64742	3.14272	-0.238937	-3.38166	0.35194	5.60057	0.0151996
TRPV6	1.05074	0.562471	-0.136345	2.07159	1.4768	0.909821	-0.708608	-1.17498	-0.466373	0.610574	5.59622	0.0152376
CENPT	6.26661	6.01451	5.84464	76.9907	64.647	57.4662	-0.199131	-0.422222	-0.223091	6.05041	5.58937	0.0152976
GAB3	1.0727	-0.259558	-0.401727	2.10336	0.835344	0.756952	-0.596285	-1.88695	-1.29066	0.305382	5.57665	0.0154097
SLC10A7	4.60839	5.09271	5.04546	24.3929	34.124	33.0244	-0.0675908	0.44772	0.51531	4.93883	5.57112	0.0154588
ZWILCH	0.762613	1.201	0.295799	1.69656	2.299	1.22756	-0.923861	-0.45255	0.47131	0.834218	5.57105	0.0154594
CCNL2	7.01216	6.63828	6.56692	129.083	99.6139	94.8071	-0.0969671	-0.444715	-0.347748	6.74998	5.55157	0.0156335
LOC104970755	2.28646	1.53979	0.851808	4.87858	2.90752	1.80476	-0.657358	-1.36244	-0.705084	1.70618	5.54106	0.0157284
GFPT1	6.0888	6.85329	6.95129	68.0631	115.624	123.75	0.0695058	0.916819	0.847314	6.69898	5.53324	0.0157994
LOC100848991	1.00789	1.74625	2.00745	2.01096	3.35485	4.02071	0.256388	1.02685	0.770462	1.66432	5.51775	0.0159412
ACACA	-0.877412	0.687645	0.534452	0.544343	1.61065	1.44839	-0.263619	1.33782	1.60144	0.278476	5.50571	0.0160523
DNAJC10	8.35552	8.67497	8.83632	327.538	408.721	457.085	0.107058	0.49819	0.391132	8.64855	5.50209	0.0160859
DSG2	9.01635	9.49973	9.6914	517.835	723.944	826.803	0.106827	0.651184	0.544357	9.41326	5.49806	0.0161234
KIFC2	3.95429	3.23267	3.30042	15.5011	9.40006	9.85202	0.0687755	-0.630734	-0.699509	3.54406	5.49764	0.0161273
ECE2	3.69847	3.93127	3.36282	12.9822	15.2556	10.2875	-0.598625	-0.333053	0.265572	3.68993	5.49182	0.0161817
LOC104976281	1.30861	-0.0263445	0.0629031	2.47703	0.981905	1.04457	0.0536025	-1.24599	-1.2996	0.624696	5.48537	0.0162422
USP30	0.460514	0.230342	-1.08013	1.37603	1.17311	0.472985	-1.3038	-1.52356	-0.219768	0.0683852	5.48065	0.0162866
EFTUD2	2.3063	2.9572	2.97117	4.94614	7.76615	7.8417	0.0025445	0.687561	0.685017	2.78566	5.46474	0.0164373
C5H12orf54	3.27284	2.65927	1.75525	9.66547	6.31712	3.37586	-2.12649	-2.68495	-0.558458	2.64964	5.45596	0.0165211
ZNF839	3.78198	3.05599	3.4568	13.7559	8.31656	10.98	0.371109	-0.325502	-0.696611	3.45972	5.45559	0.0165246
CTH	4.26292	4.66553	4.21724	19.1985	25.3783	18.6001	-0.473606	-0.0326403	0.440965	4.39692	5.41311	0.0169373
EPPK1	4.67354	5.27957	5.98721	25.5197	38.8427	63.4352	1.16758	1.36245	0.19487	5.3247	5.41256	0.0169428
MORF4L2	4.62036	4.76121	5.13865	24.5962	27.1185	35.2279	0.352441	0.530071	0.177631	4.85922	5.40713	0.0169964
ENO1	8.89454	9.32466	9.15563	475.91	641.212	570.322	-0.181807	0.285452	0.467259	9.13684	5.40426	0.0170248
DLG3	3.07902	3.5616	3.63997	8.45042	11.8072	12.4664	0.05412	0.572166	0.518046	3.44802	5.38632	0.0172036
ZBTB24	1.81086	0.957555	1.18736	3.50851	1.94202	2.27735	0.210956	-0.607679	-0.818635	1.38213	5.38187	0.0172483
FGD4	0.586317	1.28131	1.91983	1.50141	2.43059	3.78378	0.890453	1.34005	0.449594	1.31568	5.37561	0.0173114
HMGA1	3.00975	2.938	1.72262	8.05428	7.66347	3.30034	-1.0033	-1.29151	-0.288215	2.56877	5.37474	0.0173201
PIK3C2B	4.43435	4.65386	4.98459	21.6208	25.1739	31.66	0.313871	0.570599	0.256728	4.71027	5.37232	0.0173446
HOOK1	5.20396	5.58418	5.93551	36.8593	47.9739	61.2022	0.474352	0.742241	0.267889	5.55551	5.3649	0.0174199
LOC616903	4.47671	3.97106	3.87664	22.265	15.6822	14.6888	-0.116567	-0.588641	-0.472074	4.13179	5.3553	0.0175179
SHROOM3	-0.876889	0.514103	0.382757	0.54454	1.42811	1.30383	-0.154901	1.45417	1.60907	0.176168	5.34561	0.0176173
CASP8	0.781286	-1.001	-0.61903	1.71866	0.499654	0.651109	0.366212	-1.3794	-1.74561	-0.00465826	5.34533	0.0176203
LOC104969177	0.723791	0.135084	-0.309093	1.65152	1.09816	0.807149	-1.12962	-1.69072	-0.561102	0.225532	5.34107	0.0176642
KPNA6	6.10521	6.44814	6.37748	68.8416	87.3139	83.1406	-0.0941514	0.287448	0.381599	6.31887	5.3313	0.0177655
PER3	1.63085	0.46978	0.745753	3.09695	1.3849	1.67685	0.240424	-0.896607	-1.13703	1.05912	5.31734	0.0179113
NPC1	7.39546	7.664	8.00103	168.366	202.813	256.183	0.266701	0.625065	0.358364	7.72332	5.31559	0.0179296
CCDC189	2.69151	1.71964	1.72353	6.4599	3.29355	3.30243	-0.0261185	-0.9743	-0.948181	2.13134	5.28295	0.0182764
TBC1D22B	4.00093	4.45247	4.20531	16.0103	21.894	18.447	-0.273122	0.218058	0.49118	4.23454	5.27613	0.0183498
NDUFV3	7.14435	7.47931	7.40226	141.47	178.442	169.161	-0.0962605	0.275062	0.371322	7.35024	5.26644	0.0184546
GAK	2.77631	1.97513	2.30116	6.85098	3.93164	4.92853	0.295696	-0.481087	-0.776783	2.39232	5.26119	0.0185118
ZNF280A	2.6914	3.061	2.29808	6.45941	8.34553	4.91804	-0.785671	-0.384264	0.401407	2.72339	5.26104	0.0185134
ZFYVE9	0.0892859	0.99622	-0.047761	1.06384	1.99477	0.967437	-1.05446	-0.106583	0.947877	0.471615	5.25778	0.0185489
WAC	1.8594	2.52701	2.67459	3.62857	5.76374	6.38459	0.131869	0.869783	0.737914	2.4066	5.24011	0.018743
CUL9	1.4379	0.689922	0.513083	2.70926	1.6132	1.4271	-0.535131	-1.24846	-0.713328	0.919935	5.23585	0.0187902
LOC101903604	1.31981	0.331122	0.182497	2.49633	1.25799	1.13485	-0.38777	-1.35679	-0.969016	0.715841	5.2044	0.0191423
PSD	4.49611	3.86632	4.39845	22.5665	14.584	21.0894	0.508035	-0.0879126	-0.595948	4.27215	5.17713	0.0194539
MORN3	1.47944	0.949242	0.373999	2.7884	1.93086	1.29594	-0.591727	-1.0959	-0.504172	1.02784	5.17648	0.0194613
SLC35A4	5.37305	5.7251	5.78585	41.4428	52.8963	55.1716	0.0372528	0.425087	0.387834	5.6384	5.17494	0.0194791
PANK3	6.01541	6.36091	6.77528	64.6871	82.1912	109.538	0.338366	0.832573	0.494207	6.43141	5.1672	0.0195686
FABP5	8.94564	9.70756	8.14334	493.068	836.114	282.742	-0.327035	-0.780962	-0.453928	8.5581	5.15759	0.0196805
CUL4B	0.024828	1.07306	0.646155	1.01736	2.1039	1.56499	-0.427675	0.653437	1.08111	0.686958	5.14003	0.0198868
IL11RA	2.09354	1.97216	2.81301	4.26793	3.92356	7.02749	0.823607	0.876742	0.0531345	2.32934	5.13944	0.0198937
BCKDHA	5.60057	5.03167	4.93667	48.5222	32.7103	30.6257	-0.115624	-0.658977	-0.543353	5.21413	5.13607	0.0199336
CCNL1	5.24834	4.783	4.65043	38.0109	27.5312	25.1143	-0.126326	-0.604856	-0.47853	4.90853	5.13607	0.0199337
PAPPA2	2.71502	2.56298	3.34469	6.56605	5.90929	10.159	0.829121	0.64948	-0.179641	2.91248	5.13102	0.0199936
ZC3HAV1L	3.62451	2.47052	3.37431	12.3335	5.54242	10.3698	0.960212	-0.169089	-1.1293	3.25813	5.12626	0.0200503
SLC16A4	3.60944	2.71464	2.83246	12.2053	6.5643	7.12287	0.129446	-0.739976	-0.869421	3.12949	5.1251	0.0200641
LOC101905467	4.86392	4.60867	4.33717	29.1196	24.3976	20.2125	-0.304311	-0.522052	-0.217741	4.62005	5.12343	0.0200841
DFFB	0.735985	-0.877263	-0.163697	1.66553	0.544399	0.892734	0.705807	-0.906833	-1.61264	0.091251	5.12268	0.020093
NT5DC3	2.31137	3.0534	3.40209	4.96355	8.30166	10.5714	0.510333	1.12844	0.618102	2.93407	5.11988	0.0201265
GYLTL1B	2.3071	1.18218	0.795994	4.94888	2.2692	1.73627	-0.449456	-1.4977	-1.04824	1.61095	5.10088	0.0203555
TTC9C	0.744153	1.24677	1.60981	1.67499	2.37309	3.05211	0.331328	0.86762	0.536292	1.26453	5.09462	0.0204316
TMEM144	2.40496	3.1806	3.19149	5.29622	9.06682	9.13556	-0.0379781	0.798935	0.836913	2.97786	5.09353	0.020445
SUCO	2.28516	2.97887	3.2067	4.87417	7.8837	9.23238	0.215518	0.948649	0.733131	2.88075	5.0909	0.020477
RNMTL1	6.44277	6.21324	5.97299	86.9897	74.1943	62.8127	-0.259403	-0.455717	-0.196314	6.22491	5.08325	0.0205708
PTGS2	5.42998	6.38882	6.88344	43.1109	83.7968	118.065	0.74869	1.39674	0.648051	6.14137	5.07621	0.0206573
LOC789895	0.218354	1.57824	1.43375	1.16341	2.98606	2.70147	-0.161842	1.23176	1.3936	1.20835	5.07602	0.0206597
NIPAL1	3.78975	4.27446	4.5827	13.8302	19.3526	23.9623	0.240914	0.758569	0.517655	4.2108	5.06837	0.0207543
TAF6	2.90053	2.28573	2.14816	7.46702	4.8761	4.43263	-0.302847	-0.887966	-0.585119	2.47076	5.06661	0.0207761
LOC100336574	4.0142	4.66919	4.78482	16.1583	25.4428	27.5659	0.0934718	0.829352	0.73588	4.52525	5.06082	0.0208482
LOC785408	5.28888	4.4583	5.10427	39.0942	21.9827	34.3984	0.621741	-0.192646	-0.814388	4.98588	5.05037	0.020979
TARS	4.31737	4.87188	4.50765	19.9369	29.2807	22.7477	-0.386518	0.207922	0.59444	4.58471	5.04917	0.020994
TSHZ1	1.67913	1.31474	0.752544	3.20235	2.48757	1.68476	-1.02788	-1.34723	-0.319347	1.26812	5.04905	0.0209954
SELENOI	5.31313	5.79326	5.94228	39.7569	55.4556	61.49	0.0425706	0.607506	0.564935	5.70019	5.04545	0.0210408
COX20	4.18976	3.61129	3.44512	18.2492	12.221	10.8914	-0.180333	-0.695797	-0.515464	3.75722	5.03949	0.021116
LOC786836	4.70965	3.19212	4.08566	26.1666	9.13953	16.9788	0.538886	-0.923722	-1.46261	4.03226	5.03026	0.0212331
CLSTN2	1.34452	0.45435	0.402902	2.53946	1.37017	1.32217	-0.750783	-1.62077	-0.869989	0.743205	5.02626	0.0212841
UNC119B	5.23068	5.51252	5.80198	37.5484	45.6492	55.7917	0.255553	0.573653	0.318099	5.52873	5.0039	0.0215716
QPRT	2.26102	1.33702	1.26298	4.79329	2.52629	2.39991	-0.0967605	-0.991896	-0.895135	1.7082	4.99632	0.0216701
LOC107131699	1.74026	0.422359	0.966291	3.34095	1.34012	1.95381	0.954357	-0.766431	-1.72079	1.13772	4.98901	0.0217656
LOC107131975	0.683352	-0.453671	-0.277261	1.60587	0.730183	0.825156	0.0710269	-1.03339	-1.10442	0.112761	4.97886	0.0218988
SCYL1	2.07395	1.29522	2.24273	4.21039	2.45414	4.73291	0.936517	0.177199	-0.759319	1.93909	4.96826	0.022039
TMED5	5.53998	5.8874	6.10649	46.5264	59.1948	68.9026	0.227219	0.612199	0.38498	5.86798	4.96683	0.022058
DSP	6.90498	7.57068	7.66395	119.842	190.108	202.804	0.293839	0.839671	0.545832	7.37039	4.96328	0.0221052
RANGAP1	2.52566	2.90301	3.34523	5.75838	7.47988	10.1628	0.405782	0.833181	0.427399	2.96108	4.94375	0.0223671
OLAH	3.16526	1.2135	0.582455	8.97096	2.319	1.4974	-0.941173	-2.6434	-1.70222	1.92161	4.93715	0.0224564
SLC4A5	4.50367	4.89782	5.35423	22.6851	29.8119	40.9058	0.528567	0.879229	0.350662	4.94318	4.93493	0.0224865
TMEM175	4.46547	3.81014	4.29416	22.0922	14.027	19.6187	0.46528	-0.161365	-0.626645	4.21162	4.93415	0.0224971
C18H19orf48	2.48844	2.80697	3.35229	5.61169	6.99815	10.2127	0.551613	0.910302	0.358689	2.93342	4.92796	0.0225814
ATP2B4	5.21565	5.97528	6.12155	37.1592	62.9129	69.6259	0.205291	0.849804	0.644514	5.81873	4.92211	0.0226614
TM2D3	8.41045	6.53218	5.93441	340.249	92.5509	61.1556	-0.543058	-2.41231	-1.86925	7.31879	4.91082	0.0228167
UBLCP1	3.61391	3.84048	4.31269	12.2432	14.3252	19.8724	0.408929	0.677396	0.268467	3.92935	4.89272	0.0230682
LOC104972754	4.46358	2.34923	1.97083	22.0634	5.09553	3.91994	-0.0989506	-2.34406	-2.24511	3.22911	4.89126	0.0230886
SLC7A3	1.97191	-0.0269509	-1.16457	3.92288	0.981492	0.446099	-1.16082	-2.97151	-1.81069	0.733002	4.88892	0.0231213
CHTF8	1.87737	2.34763	2.78807	3.67404	5.08988	6.90703	0.411673	0.916555	0.504882	2.38819	4.88622	0.0231593
NIPAL3	1.39192	2.23575	2.41276	2.62427	4.71009	5.32491	0.146049	1.13611	0.990057	2.08358	4.88101	0.0232326
LOC101902468	1.11742	0.63445	-0.348086	2.16959	1.55235	0.785626	-0.988879	-1.43408	-0.445201	0.616932	4.87926	0.0232572
LOC104972403	2.72455	2.38079	1.98952	6.60953	5.20823	3.97104	-0.419895	-0.732972	-0.313077	2.39927	4.87802	0.0232747
LOC101905823	2.37653	1.4111	1.5737	5.19286	2.6594	2.97668	0.202832	-0.822638	-1.02547	1.85302	4.87041	0.0233825
EIF5	6.11053	6.46832	6.53597	69.0961	88.5438	92.7944	0.040116	0.434155	0.394039	6.38051	4.86998	0.0233886
CDCA8	6.75692	6.88139	6.40968	108.153	117.898	85.0168	-0.480038	-0.344342	0.135697	6.69708	4.86376	0.0234771
NIP7	4.41234	4.87705	4.92423	21.2935	29.3858	30.3627	-0.00380325	0.521606	0.525409	4.76085	4.84523	0.0237431
LHFPL1	0.709856	0.0853412	-1.8013	1.63564	1.06094	0.286916	-1.7164	-2.48608	-0.769678	-0.0165494	4.83271	0.0239247
FAM234B	7.06013	7.70213	7.57372	133.448	208.244	190.509	-0.209114	0.537546	0.74666	7.49025	4.83257	0.0239267
EPHX2	2.87302	3.985	3.82245	7.32597	15.8345	14.1472	0.232566	1.06239	0.829829	3.45638	4.82728	0.0240039
DAPK3	1.9969	1.69085	2.41184	3.9914	3.22846	5.32153	0.688904	0.413795	-0.275109	2.07146	4.82537	0.0240319
AGO2	4.20079	4.54872	4.83319	18.3893	23.4045	28.506	0.229033	0.611625	0.382592	4.53281	4.82453	0.0240442
LOC784052	0.397656	0.113813	-1.08936	1.31737	1.08208	0.469971	-1.20212	-1.452	-0.249881	-0.00893841	4.82353	0.0240588
CMTR1	6.13409	6.41478	6.46235	70.2336	85.3183	88.1781	0.0290103	0.343446	0.314436	6.34364	4.81757	0.0241465
C28H1orf198	3.94759	4.21456	4.51585	15.4292	18.5656	22.8774	0.275999	0.583057	0.307057	4.24352	4.81736	0.0241495
COX14	4.97217	4.57832	4.3864	31.3886	23.8897	20.9141	-0.212759	-0.627378	-0.414619	4.67683	4.81699	0.0241549
GATA6	7.0478	6.69018	6.60006	132.312	103.263	97.0099	-0.119058	-0.431612	-0.312554	6.78306	4.80099	0.0243919
CACNG4	3.35364	2.47348	2.52556	10.2222	5.55384	5.75795	0.0119356	-0.822831	-0.834766	2.85714	4.79754	0.0244434
NEK9	6.24458	6.64956	6.73252	75.824	100.396	106.338	0.0886777	0.562982	0.474305	6.56248	4.79628	0.0244621
IGFBP6	1.45449	-0.32126	0.481488	2.74059	0.800371	1.39618	0.664679	-0.815113	-1.47979	0.543742	4.79247	0.0245191
PFAS	1.39633	2.09419	2.39713	2.63231	4.26987	5.26754	0.360629	1.07798	0.717347	1.99804	4.78925	0.0245675
RAP2A	4.7207	5.19754	5.24331	26.3677	36.6958	37.8786	0.0412708	0.533436	0.492165	5.06017	4.78826	0.0245823
MDFIC	1.07615	1.52686	2.25946	2.10841	2.88159	4.78811	1.06076	1.19477	0.134004	1.64013	4.78298	0.0246618
RLIM	0.597299	0.914159	1.64935	1.51288	1.88447	3.13692	0.881083	1.06614	0.185058	1.11092	4.77584	0.0247697
AZGP1	0.155804	-0.157485	1.30104	1.11404	0.896587	2.46407	1.50507	2.4707	0.965633	0.482809	4.76072	0.025
LOC104974319	1.29564	0.164411	0.735917	2.45487	1.12071	1.66546	0.597015	-0.561854	-1.15887	0.834683	4.76	0.0250111
PPP2R5B	0.0494427	0.762366	1.20579	1.03487	1.69627	2.30663	0.419146	1.1654	0.746253	0.779313	4.75366	0.0251084
TPST2	4.29248	3.82673	3.70773	19.5959	14.1892	13.0658	-0.150308	-0.588117	-0.437809	3.96572	4.74838	0.0251898
AHCYL1	7.94507	8.08508	8.3577	246.436	271.551	328.033	0.247831	0.426989	0.179157	8.14098	4.74816	0.0251932
ABCG2	2.92325	3.22006	3.82087	7.58552	9.31827	14.1317	0.572031	0.922896	0.350865	3.37195	4.74736	0.0252055
RBM12	6.66731	7.01112	7.10501	101.639	128.991	137.664	0.0789387	0.503778	0.424839	6.93544	4.7463	0.025222
TMEM126B	4.92587	4.74356	4.37204	30.3973	26.7889	20.7069	-0.389892	-0.516983	-0.12709	4.69231	4.74235	0.0252831
SLC12A7	5.33669	5.05207	5.61789	40.4115	33.176	49.1082	0.544086	0.296413	-0.247673	5.34818	4.7287	0.0254958
SMIM37	4.64791	4.33753	4.9115	25.0704	20.2175	30.0959	0.595407	0.32147	-0.273937	4.6592	4.72836	0.0255011
SHF	5.7611	5.51111	6.32045	54.2329	45.6047	79.918	0.759787	0.560328	-0.199459	5.9236	4.72123	0.025613
MAST1	1.92679	1.2583	2.24191	3.80208	2.39214	4.73024	0.978347	0.415084	-0.563263	1.8619	4.71807	0.0256629
SPAG7	7.00962	6.61957	6.54688	128.856	98.3309	93.4992	-0.118097	-0.481834	-0.363737	6.7361	4.71495	0.0257122
DAG1	4.30281	4.53366	5.09433	19.7367	23.1615	34.1623	0.827282	0.809967	-0.0173151	4.60261	4.71426	0.025723
MCUB	5.29278	4.05441	3.7946	39.2	16.615	13.8767	-0.28714	-1.10859	-0.821449	4.278	4.71128	0.0257702
CT47B1	2.61053	-0.636502	-0.129406	6.1073	0.643271	0.914208	0.430882	-2.79693	-3.22781	1.38201	4.70762	0.0258283
ALDH1A1	3.22103	4.22634	4.75716	9.3245	18.7178	27.0426	1.50082	1.61629	0.115474	4.00289	4.70237	0.0259118
ANLN	3.79728	4.25579	4.05695	13.9025	19.1038	16.6442	-0.22245	0.329977	0.552427	4.04657	4.69332	0.0260567
MSH6	2.75331	3.21758	3.64842	6.74264	9.30224	12.5396	0.558501	0.928711	0.37021	3.20017	4.69309	0.0260603
FAM185A	0.871277	1.41066	1.49095	1.82928	2.65859	2.81073	0.0576581	0.979337	0.921679	1.26179	4.6877	0.0261471
ALAS2	3.15506	3.5926	1.77112	8.90772	12.0637	3.41319	-0.883381	-1.53864	-0.655263	2.57824	4.68585	0.0261769
DDIT4	7.75865	7.03151	6.55988	216.564	130.826	94.3452	-0.371124	-1.23118	-0.860052	7.13836	4.68329	0.0262182
SYCP2	1.78652	0.67139	0.866245	3.44982	1.59261	1.82291	0.152351	-0.908347	-1.0607	1.21639	4.68271	0.0262275
LOC104968627	2.29291	0.567824	0.145548	4.90042	1.48229	1.10615	-0.45576	-2.08935	-1.63359	1.27168	4.67516	0.0263499
TRPM7	5.61614	6.0427	6.14915	49.0486	65.9224	70.9706	0.0977245	0.56198	0.464256	5.95419	4.67482	0.0263555
MAN2A1	6.50972	6.96677	6.9191	91.1215	125.086	121.02	-0.0718803	0.410752	0.482632	6.81731	4.67151	0.0264094
IFI30	8.16742	7.45496	7.49881	287.5	175.456	180.87	0.0708127	-0.617867	-0.68868	7.75031	4.66431	0.026527
DCAF4	3.00826	2.35258	2.35649	8.04591	5.10736	5.12123	-0.0312776	-0.658835	-0.627557	2.60969	4.66282	0.0265514
SCARF1	3.72524	3.01911	2.9701	13.2254	8.10667	7.83592	-0.0550049	-0.744785	-0.689781	3.28846	4.66021	0.0265942
IER3IP1	4.2628	3.7643	4.30616	19.1969	13.5884	19.7826	0.978244	0.0440667	-0.934177	4.06674	4.65882	0.026617
CIST1	5.18384	5.14462	4.78296	36.3488	35.3741	27.5306	-0.500085	-0.501763	-0.00167786	5.03353	4.65455	0.0266874
CGN	2.00231	2.74883	3.05997	4.0064	6.72172	8.33954	0.348964	1.05769	0.708729	2.63443	4.65205	0.0267286
TSTD3	3.70483	3.34648	3.17907	13.0396	10.1716	9.05724	-0.182446	-0.507552	-0.325106	3.43398	4.64748	0.0268042
RTN3	4.25529	4.51446	4.88941	19.0973	22.8553	29.6388	0.358452	0.648656	0.290204	4.57267	4.64722	0.0268086
MCOLN1	5.9054	5.50355	5.27885	59.9378	45.3664	38.8232	-0.23044	-0.60082	-0.370379	5.58167	4.64638	0.0268225
SEMA4D	0.630118	0.165371	-0.562888	1.54769	1.12145	0.676946	-0.76251	-1.19193	-0.429422	0.209032	4.63148	0.0270709
LOC104976274	1.29863	0.772664	0.0979706	2.45995	1.70842	1.07027	-0.662884	-1.14881	-0.485928	0.845805	4.62493	0.027181
PDXDC1	2.9037	3.59221	3.44158	7.48345	12.0605	10.8648	-0.153206	0.570641	0.723847	3.35287	4.62281	0.0272166
PSMD1	2.78662	3.22984	3.62878	6.90012	9.38164	12.37	0.36993	0.829919	0.459989	3.26089	4.6219	0.027232
IPO8	5.819	6.27403	6.26903	56.4537	77.3876	77.12	-0.0398025	0.471583	0.511385	6.13589	4.61884	0.0272837
HMGN5	3.22923	2.40031	2.73479	9.3777	5.27918	6.65661	0.327543	-0.476615	-0.804158	2.84471	4.61786	0.0273003
LOC107131641	1.47443	1.51148	0.67953	2.77875	2.85101	1.60162	-0.866596	-0.792443	0.0741533	1.29043	4.61036	0.0274275
MET	5.95201	6.46597	6.58092	61.9061	88.3997	95.7315	0.0283346	0.610186	0.581851	6.3418	4.60743	0.0274773
ADD1	-0.32168	1.08066	0.194963	0.800137	2.115	1.14469	-0.94054	0.550642	1.49118	0.476741	4.60242	0.0275628
ACVR1	0.70564	1.15049	1.73607	1.63087	2.2199	3.33126	0.563595	1.03811	0.474518	1.28027	4.59682	0.0276589
RRP12	1.64002	1.0782	0.553438	3.11671	2.1114	1.46758	-0.834343	-1.37633	-0.541989	1.15171	4.59663	0.0276621
SPAG8	2.2919	1.92148	1.48939	4.89701	3.78812	2.8077	-0.464051	-0.787519	-0.323468	1.95143	4.59361	0.027714
ERO1B	1.34156	2.02847	2.14703	2.53426	4.07972	4.42916	0.101751	0.83694	0.73519	1.90114	4.59256	0.0277321
PPP3R1	5.81739	6.28674	6.22355	56.3907	78.0724	74.7266	-0.0834215	0.429355	0.512777	6.12459	4.59115	0.0277564
AMPD3	3.68443	3.18508	2.93224	12.8566	9.09505	7.63295	-0.261618	-0.725904	-0.464285	3.30813	4.58953	0.0277842
CDKN1C	6.41018	5.72266	6.7922	85.0463	52.807	110.829	1.15732	0.548251	-0.609068	6.30563	4.58673	0.0278328
HK2	6.01895	6.53417	6.58206	64.8463	92.6791	95.807	0.0215874	0.584645	0.563057	6.40057	4.58392	0.0278814
ST3GAL2	0.763658	-0.322445	0.619449	1.69779	0.799713	1.53629	1.07026	-0.126474	-1.19673	0.457377	4.56516	0.0282086
SGPL1	2.18326	2.68914	3.0968	4.54179	6.44927	8.55518	0.376786	0.919958	0.543171	2.70795	4.56381	0.0282323
LOC104976018	0.305602	-0.918638	-0.160387	1.23593	0.529008	0.894785	0.918021	-0.456803	-1.37482	-0.118731	4.55997	0.0282998
LOC785630	0.471229	1.00142	1.57768	1.38629	2.00197	2.98489	0.540508	1.11061	0.570103	1.11237	4.55947	0.0283086
IGHMBP2	4.2809	3.48764	4.00356	19.4392	11.2172	16.0396	0.510141	-0.248975	-0.759116	3.95853	4.55809	0.0283329
NF1	0.0609354	0.820805	1.47863	1.04314	1.76639	2.78684	0.662776	1.46457	0.801797	0.934545	4.55744	0.0283444
PRKAB1	4.1852	4.48653	4.65035	18.1916	22.4171	25.1127	0.146991	0.477011	0.330021	4.45631	4.5554	0.0283804
ODC1	7.35484	7.26828	6.74463	163.692	154.16	107.234	-0.230962	-0.600362	-0.369401	7.0477	4.55501	0.0283873
CCDC97	5.07498	5.42026	5.56225	33.707	42.8215	47.2503	0.13169	0.507483	0.375792	5.3694	4.5411	0.0286346
CHGA	2.42605	1.07227	1.45966	5.37422	2.10274	2.75044	0.240962	-1.08578	-1.32675	1.71743	4.54097	0.028637
LOC100296348	0.844803	0.375889	-0.199114	1.79602	1.29764	0.871085	-0.592282	-1.03471	-0.442426	0.443566	4.54043	0.0286466
EXO5	-0.23454	0.718338	0.747003	0.849956	1.64529	1.6783	0.00130802	1.01571	1.01441	0.520842	4.53927	0.0286674
ATP6V0A2	6.20664	6.44533	6.55826	73.8561	87.1439	94.2393	0.088648	0.359766	0.271118	6.40944	4.53526	0.028739
RPRD1A	5.16619	4.8638	4.69809	35.9069	29.1173	25.9576	-0.199914	-0.469883	-0.269969	4.92022	4.52181	0.0289814
PHLDA1	4.76107	4.40217	4.97547	27.116	21.144	31.4605	0.805128	0.212364	-0.592763	4.68666	4.52136	0.0289896
SLC5A5	5.13308	5.17021	4.14308	35.0923	36.0072	17.6682	-0.494121	-1.01125	-0.51713	4.68393	4.51729	0.0290633
SGOL1	0.567485	0.16314	1.21736	1.48194	1.11972	2.32522	1.02965	0.892767	-0.136886	0.69265	4.51524	0.0291007
FAM73A	4.0569	3.41751	3.54021	16.6437	10.6849	11.6335	0.129103	-0.505745	-0.634848	3.69447	4.51453	0.0291135
KCNC2	2.27936	1.41536	1.41384	4.85462	2.66726	2.66445	0.480141	-0.760626	-1.24077	1.63798	4.51364	0.0291297
CELSR1	7.6109	7.37808	7.81137	195.483	166.35	224.624	0.408176	0.207179	-0.200997	7.60571	4.51359	0.0291307
EIF5B	8.83331	8.41185	8.2908	456.133	340.581	313.169	-0.156778	-0.529758	-0.37298	8.54149	4.49722	0.0294305
GLA	7.93312	8.5012	8.46874	244.403	362.341	354.279	-0.137095	0.972358	1.10945	8.2782	4.49194	0.0295279
AARSD1	4.81597	4.76558	4.41021	28.1677	27.2008	21.262	-0.373917	-0.396295	-0.0223779	4.67983	4.4919	0.0295287
CCS	1.29857	0.160555	0.53805	2.45985	1.11772	1.45201	0.349294	-0.700412	-1.04971	0.740046	4.49059	0.0295529
LCLAT1	-0.119966	-0.0174632	0.975277	0.920209	0.987968	1.96602	1.00579	1.09876	0.0929625	0.400459	4.47942	0.0297606
LOC509034	1.64051	2.9351	2.77813	3.11775	7.64812	6.85964	-4.47137	-3.11894	1.35242	2.03438	4.47587	0.0298268
B4GALT2	0.0267037	-0.677524	0.643165	1.01868	0.625238	1.56175	1.27968	0.619151	-0.660534	0.138145	4.47344	0.0298724
PTPN13	6.32705	6.99281	6.96804	80.2847	127.363	125.195	0.0187867	0.673852	0.655065	6.76257	4.47298	0.029881
MYH6	0.619696	-0.56987	0.464583	1.53655	0.673677	1.37992	1.01427	-0.148425	-1.16269	0.307253	4.47294	0.0298816
ACOX1	8.80498	9.29269	9.72545	447.262	627.158	846.548	0.289669	0.93321	0.643541	9.36296	4.45521	0.030216
CENPF	3.65664	4.22259	3.93745	12.6113	18.6692	15.3211	-0.304928	0.294561	0.599489	3.95411	4.44614	0.0303887
JUN	7.42922	6.61469	6.85113	172.352	97.9989	115.45	0.144579	-0.562218	-0.706797	7.04477	4.44268	0.0304549
RBMX2	4.77483	4.30029	4.16569	27.3758	19.7023	17.9472	-0.157205	-0.602699	-0.445495	4.44532	4.44055	0.0304958
CISH	2.29308	2.26975	2.95455	4.90103	4.82239	7.75189	0.686389	0.692709	0.00631977	2.5554	4.43953	0.0305153
LOC104973891	2.23782	2.10916	1.58005	4.71685	4.3144	2.9898	-1.18819	-1.75442	-0.566232	1.69868	4.43905	0.0305246
HSPB1	7.79574	7.01359	6.49066	222.204	129.212	89.9254	-0.226281	-1.12916	-0.902879	6.99406	4.43843	0.0305365
RNF130	3.84152	3.39739	3.09715	14.3355	10.537	8.55729	-0.363339	-0.780917	-0.417578	3.48469	4.42723	0.0307525
LOC100848808	3.168	2.73312	2.21763	8.98803	6.64892	4.65128	-0.548626	-0.799995	-0.251369	2.68793	4.41767	0.0309382
PTPA	7.84791	7.94501	8.20686	230.387	246.425	295.468	0.243274	0.377754	0.13448	8.00647	4.41194	0.0310502
PRPF38B	7.93628	7.55474	7.49609	244.94	188.02	180.529	-0.079615	-0.429397	-0.349782	7.67927	4.40901	0.0311076
KIF5C	3.71742	3.10233	2.91391	13.1539	8.58805	7.5366	-0.169299	-0.811037	-0.641738	3.28207	4.40612	0.0311642
LOC101906828	2.43459	2.58014	3.30057	5.40611	5.97996	9.85303	0.698978	0.852707	0.153729	2.85002	4.40528	0.0311807
MFSD6L	1.37606	0.89239	1.8736	2.59559	1.85625	3.66445	0.950646	0.507516	-0.44313	1.44809	4.40448	0.0311965
B3GALNT1	-0.650802	0.328597	0.522545	0.636926	1.25579	1.43649	0.192113	1.20407	1.01195	0.209263	4.40119	0.0312614
PDIK1L	2.39683	1.60843	2.13739	5.26643	3.04919	4.39966	0.501718	-0.242823	-0.744541	2.09044	4.39884	0.0313078
ZNF710	2.22299	1.01639	1.44735	4.66859	2.02285	2.72707	0.431563	-0.658997	-1.09056	1.61347	4.38617	0.0315593
ZBED6CL	0.66508	-0.132434	1.3096	1.58566	0.912291	2.47873	1.39731	0.646969	-0.750339	0.7535	4.3845	0.0315926
PCGF5	2.35273	2.82723	3.01535	5.10791	7.09709	8.08555	0.158539	0.663805	0.505266	2.76095	4.38435	0.0315956
RAB3D	2.11921	1.10094	0.853965	4.34456	2.14495	1.80746	-0.306386	-1.28911	-0.982724	1.48056	4.38266	0.0316293
RBM18	4.80969	5.22513	5.11286	28.0454	37.4042	34.6039	-0.131636	0.32481	0.456445	5.06252	4.37747	0.0317332
FAM189A2	4.2094	4.59447	4.78326	18.4993	24.1586	27.5363	0.151928	0.5717	0.419771	4.54709	4.37701	0.0317425
CAP1	4.54725	5.06098	5.31586	23.3808	33.3815	39.8321	0.150024	0.717138	0.567114	4.96917	4.37611	0.0317606
AGR3	2.58445	1.30109	1.38041	5.99789	2.46416	2.60342	0.209354	-0.945935	-1.15529	1.71351	4.36351	0.0320148
AARS	1.98812	2.56057	2.75188	3.96721	5.8994	6.73596	0.17033	0.786489	0.616159	2.47956	4.36074	0.0320709
MAGT1	8.11186	8.35911	8.52519	276.64	328.355	368.415	0.148784	0.431651	0.282867	8.34329	4.35556	0.0321763
CNDP2	4.33144	4.84685	4.63857	20.1324	28.7771	24.9086	-0.227834	0.329956	0.55779	4.62559	4.35433	0.0322015
CXADR	3.90673	4.58484	4.77271	14.9983	23.9979	27.3356	0.100161	0.794828	0.694666	4.4463	4.35415	0.0322051
WDTC1	5.76873	5.85363	6.17835	54.5205	57.8252	72.4217	0.319191	0.420412	0.101221	5.9372	4.35397	0.0322088
SBNO1	-0.704389	0.483377	0.284108	0.613702	1.39801	1.21766	-0.246775	0.975731	1.22251	0.159354	4.35206	0.0322477
TPST1	1.50895	1.01512	2.09398	2.84603	2.02107	4.26926	1.06971	0.555729	-0.513986	1.64501	4.35126	0.0322641
LOC101901906	0.908712	0.15352	-0.457695	1.87737	1.11228	0.728149	-0.387666	-1.35735	-0.969688	0.304507	4.34918	0.0323066
HKDC1	5.31758	6.04656	6.05002	39.8795	66.0992	66.2578	-0.120718	0.664869	0.785586	5.80954	4.34825	0.0323256
LOC101905329	0.910981	-0.322386	-0.644112	1.88032	0.799746	0.639887	-0.342679	-1.54786	-1.20518	0.186328	4.3482	0.0323266
LOC783838	1.41872	1.56242	-0.446353	2.67349	2.95348	0.733896	-1.98305	-1.83436	0.148698	1.10514	4.34726	0.032346
LOC404105	6.3117	8.88042	4.65098	79.4349	471.274	25.1238	-1.15763	-1.44761	-0.289974	5.59747	4.34644	0.0323627
MRPL49	3.66337	3.75866	4.18762	12.6702	13.5354	18.2221	0.405053	0.53271	0.127657	3.89087	4.33673	0.0325627
POLDIP3	3.58502	4.08371	4.04935	12.0005	16.9559	16.5568	-0.0556314	0.478796	0.534427	3.92724	4.33429	0.0326131
LOC513508	1.68188	0.734272	1.12683	3.20847	1.66356	2.18379	0.924898	-0.535516	-1.46041	1.19252	4.32518	0.0328022
PPP4R1	2.22554	2.91959	2.51967	4.67685	7.56632	5.73449	-0.407922	0.297771	0.705693	2.58599	4.32283	0.0328513
DACT2	2.21815	1.2422	2.06331	4.65296	2.36559	4.17944	0.766433	-0.140391	-0.906824	1.92486	4.31763	0.03296
TBC1D1	-0.280633	1.05042	0.588501	0.82323	2.07113	1.50368	-0.501039	0.849893	1.35093	0.608299	4.3165	0.0329836
LOC101905265	1.71969	0.789892	1.68593	3.29365	1.72894	3.21748	0.925548	0.0231868	-0.902361	1.49479	4.31406	0.0330348
ARL4C	3.32858	2.66771	3.33869	10.0462	6.35419	10.1169	0.610017	0.0157086	-0.594309	3.15612	4.31232	0.0330714
CIDEB	3.57087	3.06767	2.45189	11.8834	8.38417	5.47131	-0.0414565	-1.03347	-0.992015	2.89064	4.30789	0.0331647
KRAS	4.57714	4.97084	5.22633	23.8702	31.3597	37.4354	0.248738	0.662363	0.413624	4.93764	4.30691	0.0331853
LOC100139916	6.30679	5.49378	5.60852	79.1651	45.0601	48.7903	0.37838	-0.629501	-1.00788	5.76123	4.30677	0.0331884
METTL10	0.314315	0.68919	1.27727	1.24342	1.61238	2.4238	0.569948	0.985054	0.415106	0.857199	4.30445	0.0332372
FXR2	6.35388	6.55115	6.65732	81.7917	93.7765	100.937	0.0820931	0.315015	0.232922	6.52607	4.3039	0.0332489
RAX	1.22957	2.57244	1.2171	2.34497	5.94815	2.32479	-1.31541	0.00880065	1.32421	1.80941	4.29959	0.0333404
CDKL5	1.53297	2.00395	2.83808	2.8938	4.01098	7.15067	0.823024	1.27105	0.448026	2.26198	4.2901	0.0335422
FTSJ1	6.17585	5.75857	5.59243	72.2962	54.1382	48.249	-0.199886	-0.517357	-0.317471	5.82445	4.28962	0.0335525
TUBGCP6	1.2293	0.153215	0.334096	2.34453	1.11204	1.26059	0.0700892	-0.973041	-1.04313	0.667417	4.28904	0.0335649
LOC100848024	3.92668	3.35355	3.4304	15.2071	10.2216	10.7809	0.102879	-0.478179	-0.581058	3.59524	4.2884	0.0335786
MIEF1	2.47568	2.87005	3.18665	5.56228	7.31091	9.10493	0.29277	0.751137	0.458367	2.87562	4.28732	0.0336017
KDELC1	3.94086	4.16453	4.50641	15.3574	17.9328	22.7281	0.315459	0.564286	0.248827	4.2238	4.28514	0.0336485
PIAS1	3.54496	3.1481	2.94987	11.6719	8.86489	7.72677	-0.218457	-0.582244	-0.363787	3.24249	4.27768	0.0338088
WNK4	1.76733	2.0381	0.472279	3.40424	4.10703	1.3873	-0.651382	-1.25831	-0.606927	1.24615	4.27508	0.0338648
LOC101902705	0.901115	-0.0557674	0.940047	1.86751	0.962083	1.91859	0.953116	0.0439146	-0.909202	0.689599	4.27293	0.0339113
RNH1	8.98116	8.80011	9.16115	505.357	445.755	572.505	0.617475	0.194537	-0.422938	8.93369	4.2726	0.0339184
SLC6A19	5.50248	5.31217	4.63348	45.3328	39.7305	24.8208	-0.978336	-1.101	-0.122667	5.16294	4.27161	0.03394
RAD18	1.66472	1.41275	0.880155	3.17052	2.66244	1.84057	-0.558148	-0.773103	-0.214955	1.37667	4.2712	0.0339489
ZNF81	0.657296	1.51759	1.10349	1.57712	2.86312	2.14874	-0.435117	0.472177	0.907294	1.16498	4.26552	0.0340721
NAP1L1	4.03219	3.71524	3.51855	16.361	13.134	11.4601	-0.213112	-0.503313	-0.2902	3.77699	4.26437	0.0340971
CTNNA3	1.91553	1.7746	1.17006	3.77253	3.42144	2.25022	-0.625942	-0.730118	-0.104176	1.66669	4.26344	0.0341174
LOC107131137	4.21527	4.49803	4.69014	18.5747	22.5966	25.8151	0.16447	0.482566	0.318096	4.47781	4.25819	0.0342319
FLNB	2.44419	1.86382	2.58222	5.44218	3.6397	5.98862	0.702566	0.150948	-0.551618	2.34446	4.25799	0.0342363
GPT2	3.36781	3.60911	2.84966	10.3231	12.2025	7.20828	-0.786565	-0.543616	0.24295	3.32115	4.25327	0.0343396
CMC2	4.18105	4.18102	4.65358	18.1393	18.1389	25.1691	0.483047	0.515482	0.0324348	4.35925	4.25186	0.0343707
SERP1	7.54933	7.64895	7.88901	187.316	200.707	237.044	0.213879	0.346142	0.132263	7.70158	4.24626	0.034494
YBX3	1.48638	1.62375	-0.0732911	2.80185	3.08175	0.950467	-1.48747	-1.51501	-0.0275404	1.09861	4.24203	0.0345873
NBAS	5.75074	5.73111	6.11218	53.8451	53.1172	69.1749	0.363446	0.376835	0.0133884	5.87552	4.23892	0.0346561
ZFYVE19	1.45744	0.85359	0.336822	2.7462	1.80699	1.26297	-0.491363	-1.06834	-0.576973	1.00426	4.23805	0.0346754
ALAS1	1.96249	3.01372	2.94568	3.89735	8.07647	7.70438	-0.0435929	0.998619	1.04221	2.69396	4.22616	0.0349404
BCDIN3D	3.10172	2.71057	2.43537	8.58439	6.54579	5.40904	-0.291728	-0.642876	-0.351147	2.78509	4.22248	0.0350229
CFB	0.783662	-1.65342	0.532485	1.72149	0.317885	1.44642	1.40349	-0.697575	-2.10107	-0.194298	4.22122	0.0350511
LOC101906937	0.409284	0.794029	-0.505913	1.32803	1.73391	0.704215	-1.52051	-1.09873	0.421786	0.368826	4.21778	0.0351285
TPBG	1.61051	0.38609	1.72033	3.0536	1.30685	3.29512	1.33663	0.623591	-0.713042	1.21476	4.21453	0.0352017
LPGAT1	3.43931	4.11609	4.03163	10.8477	17.3408	16.3547	-0.103982	0.616574	0.720556	3.89455	4.20819	0.0353452
TM2D1	1.99321	1.23355	1.15828	3.98121	2.35145	2.23191	-0.0910711	-0.822959	-0.731888	1.53599	4.19916	0.0355506
AKAP1	4.83969	4.17728	3.96833	28.6346	18.0921	15.6526	-0.0162175	-0.766679	-0.750462	4.24616	4.19782	0.035581
LOC107131838	4.84481	4.37995	5.01349	28.7365	20.8207	32.3006	0.625812	0.187627	-0.438185	4.76498	4.19381	0.0356728
NRGN	1.89301	2.24873	2.89091	3.71409	4.75266	7.41737	0.718443	0.967094	0.24865	2.35393	4.18916	0.0357795
C7H19orf71	1.3367	2.48355	2.24428	2.52574	5.59272	4.73802	-0.310796	0.926202	1.237	2.12256	4.18554	0.0358627
BUB3	6.50459	6.32563	6.08827	90.7978	80.2057	68.0381	-0.251032	-0.401928	-0.150896	6.3178	4.1852	0.0358707
SVBP	2.81053	2.3736	2.05298	7.01542	5.18231	4.14962	-0.360219	-0.765267	-0.405047	2.45389	4.1844	0.0358891
BEST2	4.56929	4.11732	4.51638	23.7406	17.3554	22.8857	0.377736	-0.0397956	-0.417531	4.41168	4.18139	0.0359586
GJB2	4.33002	4.52864	3.60355	20.1125	23.081	12.1556	-0.753744	-0.699386	0.0543577	4.12254	4.17937	0.0360054
UBE4B	4.21738	4.58298	4.82816	18.6019	23.967	28.4068	0.254824	0.621703	0.36688	4.55731	4.17588	0.0360862
LOC101906230	2.44483	2.82028	3.14754	5.44462	7.06301	8.86144	0.289231	0.736978	0.447746	2.82975	4.17416	0.0361261
HNRNPAB	5.93701	5.96926	5.61188	61.266	62.6507	48.9041	-0.372315	-0.311451	0.0608636	5.8502	4.17409	0.0361278
TRPV5	3.76384	3.99108	4.4647	13.584	15.9014	22.0804	0.48263	0.791787	0.309157	4.08027	4.17121	0.0361949
LOC104972476	5.40022	5.15421	5.82184	42.2307	35.61	56.5652	0.666445	0.443409	-0.223036	5.48751	4.16475	0.0363456
LRIG2	1.00917	1.01027	1.89394	2.01275	2.01428	3.7165	0.775838	0.812841	0.0370035	1.33458	4.16372	0.0363697
CDC42EP1	7.22709	6.86356	7.23692	149.82	116.45	150.844	0.394328	0.0102016	-0.384127	7.10784	4.15884	0.0364842
LOC101907348	-0.224453	-1.38814	0.0515646	0.855919	0.382058	1.03639	2.25171	0.316714	-1.935	-0.356163	4.14353	0.0368459
MTMR9	4.14169	4.63635	4.60898	17.6511	24.8703	24.4029	-0.0872109	0.456211	0.543422	4.46559	4.14173	0.0368888
RNF4	1.96353	2.3313	2.70514	3.90014	5.03259	6.5212	0.348209	0.773264	0.425055	2.37151	4.13694	0.0370029
ENOSF1	3.31575	3.07565	2.61495	9.95725	8.43071	6.12601	-0.479233	-0.683215	-0.203982	3.03661	4.13301	0.0370968
MTURN	5.01245	4.8515	4.54151	32.2774	28.8701	23.2879	-0.469527	-0.594716	-0.125189	4.79361	4.12807	0.0372153
SLC10A5	1.73912	0.896635	0.860078	3.33832	1.86172	1.81514	-0.055472	-0.864107	-0.808635	1.25485	4.12719	0.0372365
LOC101904159	9.68505	9.12252	9.72939	823.174	557.379	848.866	0.58619	0.0467427	-0.539448	9.51976	4.1269	0.0372436
NCR3LG1	3.1061	2.45272	2.31072	8.6105	5.47449	4.9613	-0.147703	-0.774307	-0.626604	2.6598	4.12629	0.0372582
SUMF2	4.23935	3.89875	3.53274	18.8873	14.9156	11.5734	-0.187114	-0.699203	-0.512089	3.86346	4.12522	0.037284
SMARCC1	7.11874	7.57502	7.65035	138.98	190.681	200.903	0.0200982	0.490741	0.470642	7.45875	4.12303	0.0373366
DDX39A	4.84764	5.21025	5.13423	28.7929	37.0203	35.1203	-0.0924037	0.305675	0.398079	5.07721	4.12253	0.0373488
ZNRF1	6.37157	5.96901	5.90351	82.8005	62.6399	59.8597	-0.0955746	-0.468861	-0.373286	6.09658	4.11019	0.037648
SH2D4A	3.92728	4.05831	4.4866	15.2135	16.66	22.4182	0.353823	0.518416	0.164593	4.14821	4.10944	0.0376661
TIMELESS	0.58674	1.44238	1.605	1.50185	2.71769	3.04196	0.165586	1.01296	0.847369	1.28681	4.10725	0.0377196
LOC100847265	3.07365	3.62428	3.78124	8.41899	12.3315	13.7488	0.13056	0.715615	0.585055	3.51977	4.1065	0.0377379
LOC515823	1.31527	1.52475	-0.281554	2.48849	2.87736	0.822704	-1.8283	-1.72859	0.0997017	0.990485	4.10475	0.0377805
RABEPK	2.96386	2.49959	2.10568	7.8021	5.65524	4.30402	-0.393026	-0.828917	-0.43589	2.58087	4.10344	0.0378126
MOV10	1.21288	0.168221	0.0151976	2.31799	1.12367	1.01059	-0.153033	-1.15772	-1.00468	0.606623	4.10279	0.0378286
KLHL7	2.00889	2.13064	2.74411	4.02474	4.37911	6.69978	0.645764	0.746076	0.100312	2.32741	4.10172	0.0378547
GGTA1	2.231	3.08632	2.77907	4.69458	8.4933	6.8641	-0.313831	0.723384	1.03721	2.7336	4.09788	0.0379489
DGAT1	6.30468	5.79048	6.04218	79.049	55.3488	65.8989	0.310149	-0.256726	-0.566875	6.04503	4.09695	0.0379718
LOC509006	6.46981	6.45478	6.128	88.6351	87.7169	69.9377	-0.356858	-0.340365	0.0164922	6.36174	4.08909	0.0381657
GALNT10	7.00248	7.53378	7.70452	128.22	185.308	208.589	0.117445	0.86306	0.745615	7.44034	4.08855	0.0381789
TIGD2	4.09597	3.95358	3.60257	17.1005	15.4934	12.1473	-0.38286	-0.491331	-0.108472	3.90238	4.08711	0.0382146
CLASRP	5.77722	5.44498	5.34527	54.8422	43.5613	40.6524	-0.124873	-0.432822	-0.307949	5.52977	4.06992	0.0386432
LOC107131329	0.64585	-0.233621	-1.04568	1.56466	0.850498	0.484416	-0.941364	-1.85118	-0.909812	-0.00579991	4.06809	0.0386889
ACAA2	2.94625	3.11864	2.55011	7.70742	8.68571	5.85678	-0.590781	-0.380944	0.209837	2.90257	4.06675	0.0387225
ECD	2.15566	2.79673	2.67954	4.45572	6.94865	6.40652	-0.126759	0.552837	0.679596	2.58187	4.06532	0.0387587
LOC101905937	4.71465	4.48074	4.19015	26.2573	22.3273	18.2542	-0.307054	-0.501814	-0.194759	4.4792	4.06487	0.03877
PMEL	-0.33723	0.267869	0.350268	0.79156	1.20403	1.2748	0.0994313	1.67441	1.57498	0.0447014	4.06083	0.0388718
LOC104975899	5.65287	5.38667	6.10982	50.3133	41.8359	69.0619	0.713031	0.539901	-0.17313	5.72528	4.05576	0.039
CCL27	1.29262	0.0561604	0.648538	2.44973	1.03969	1.56758	0.74235	-0.637382	-1.37973	0.784695	4.05347	0.039058
OCLN	2.41407	3.0595	3.02112	5.32975	8.33683	8.118	-0.0611687	0.619331	0.680499	2.86344	4.05175	0.0391019
URB2	0.526853	1.44701	2.05093	1.44078	2.72642	4.14372	0.43268	1.34704	0.914359	1.35033	4.05097	0.0391216
GHITM	5.70231	6.18261	6.16511	52.0676	72.6356	71.76	-0.043364	0.473024	0.516388	6.03868	4.04973	0.0391531
KLHL35	0.871261	-0.268084	-0.0256913	1.82926	0.830422	0.98235	0.194866	-0.902412	-1.09728	0.320723	4.04638	0.0392386
PWP2	1.76131	1.9202	2.46601	3.39005	3.78476	5.52513	0.5194	0.735615	0.216215	2.08738	4.04581	0.0392532
KBTBD6	3.79793	4.29791	4.40523	13.9088	19.6698	21.1888	0.0289758	0.802799	0.773824	4.18253	4.0373	0.039471
PLA2G15	9.96505	10.319	10.468	999.491	1277.42	1416.38	0.135602	0.602366	0.466763	10.2583	4.03474	0.0395368
RASAL2	-0.451951	0.0409913	0.697844	0.731054	1.02882	1.62208	1.19175	1.17874	-0.0130044	0.113062	4.03232	0.0395992
AP4E1	4.03733	4.30018	4.59727	16.4194	19.7008	24.2056	0.27475	0.6014	0.32665	4.32646	4.03208	0.0396054
NUDT5	2.65669	1.97286	1.75945	6.30583	3.92544	3.38569	-0.213363	-0.872251	-0.658888	2.20214	4.02765	0.0397197
NDUFAF5	3.52296	3.42931	2.98175	11.4952	10.7727	7.89942	-0.476886	-0.531401	-0.0545146	3.33455	4.01712	0.0399934
TDRD3	1.8177	1.84889	2.42476	3.5252	3.60223	5.3694	0.555845	0.627358	0.0715129	2.07116	4.01246	0.0401151
HCN4	0.292245	0.090345	1.20795	1.22454	1.06462	2.3101	1.08618	1.11534	0.0291547	0.618663	4.00833	0.0402233
SMPDL3A	0.489609	0.930873	1.46466	1.40406	1.90643	2.75999	0.508617	1.0999	0.591279	1.02952	4.00776	0.0402382
SCLT1	4.92978	4.94444	4.56443	30.4799	30.7911	23.6609	-0.409391	-0.361851	0.0475401	4.82565	4.00574	0.0402914
DHRS7	1.76904	0.912276	0.314059	3.40826	1.88201	1.2432	-0.538395	-1.18827	-0.649877	0.982779	4.00524	0.0403044
TMC4	1.56861	1.15961	0.55056	2.96618	2.23396	1.46465	-0.630579	-1.00403	-0.373455	1.1753	4.0034	0.040353
GIPC1	4.01816	4.35954	4.48318	16.2027	20.5282	22.3651	0.0985004	0.476481	0.37798	4.30789	4.00095	0.0404174
TMEM35A	2.17142	1.11266	1.06334	4.50466	2.16244	2.08977	0.135372	-1.10372	-1.23909	1.53868	3.99918	0.0404644
EXOSC1	2.01419	2.34869	1.75464	4.03954	5.09361	3.37443	-0.620694	-0.25861	0.362084	2.07253	3.99824	0.0404891
LOC526847	3.10623	2.24391	3.01977	8.61128	4.73679	8.11037	0.779262	-0.0485596	-0.827822	2.8445	3.99803	0.0404946
PNRC1	4.53488	3.94707	3.81506	23.1812	15.4237	14.0749	-0.1671	-0.622471	-0.455371	4.08226	3.99785	0.0404994
MIB1	5.06038	5.4022	5.41339	33.3677	42.2887	42.6179	-0.0112136	0.366852	0.378066	5.29914	3.99632	0.0405399
SLC50A1	3.43317	2.39304	2.52453	10.8016	5.25262	5.75386	0.101018	-0.676728	-0.777746	2.72572	3.99289	0.0406308
UBTD2	3.13978	3.4885	3.72286	8.81391	11.2239	13.2036	0.222806	0.609479	0.386674	3.47757	3.98886	0.0407379
LRRC40	4.62081	4.11164	4.14717	24.6039	17.2873	17.7183	0.0130006	-0.467803	-0.480803	4.31361	3.98607	0.0408124
OIP5	4.53159	4.94393	4.74073	23.1284	30.7803	26.7363	-0.229723	0.217313	0.447036	4.75006	3.9855	0.0408276
LOC100847839	1.14086	-0.265504	0.218296	2.20512	0.831908	1.16336	0.453563	-0.824155	-1.27772	0.456852	3.97688	0.0410584
LOC101905289	2.95503	2.53091	2.30988	7.75446	5.77935	4.95842	-0.303828	-0.693991	-0.390163	2.61788	3.97547	0.0410963
GSTT1	0.33814	-1.15626	0.898662	1.26413	0.448675	1.86434	1.92746	0.584808	-1.34265	0.190223	3.97442	0.0411244
MPV17	1.18974	0.375547	0.456249	2.28111	1.29733	1.37197	0.0652458	-0.718745	-0.78399	0.759772	3.97234	0.0411804
ECHDC3	2.15618	1.56885	1.30798	4.45734	2.96669	2.47594	-0.273993	-0.836877	-0.562884	1.73624	3.9704	0.0412328
TMEM209	1.91407	2.37504	2.7197	3.76872	5.1875	6.58736	0.326917	0.850197	0.52328	2.382	3.96929	0.0412627
TMTC4	3.72221	4.05042	4.41771	13.1977	16.5691	21.3729	0.316578	0.70777	0.391192	4.09799	3.96722	0.0413188
CYB5A	7.91904	7.5561	7.4398	242.03	188.197	173.621	-0.135873	-0.437056	-0.301183	7.63682	3.96152	0.0414733
TRIP6	5.66897	5.1056	5.49063	50.8779	34.4302	44.9618	0.384167	-0.137869	-0.522036	5.44708	3.95662	0.0416067
SUN1	5.27073	4.85057	5.03673	38.6054	28.8514	32.8252	0.160343	-0.22794	-0.388283	5.06063	3.95645	0.0416114
ZUFSP	1.41167	1.82398	2.14246	2.66044	3.54056	4.41513	0.309674	0.752125	0.442451	1.8399	3.93714	0.0421418
EXD2	2.42159	2.80711	3.04865	5.35763	6.99883	8.27436	0.216698	0.631379	0.414682	2.78387	3.92636	0.0424414
PTGR1	5.96567	6.6307	5.44868	62.4948	99.0924	43.6732	-0.960063	-0.521067	0.438995	5.9049	3.92536	0.042469
JADE1	4.58065	3.94066	3.67555	23.9284	15.3553	12.7776	-0.288072	-0.952872	-0.6648	4.12521	3.92503	0.0424783
YIF1B	3.23717	3.27743	3.81657	9.42945	9.69625	14.0897	0.56981	0.589425	0.0196158	3.4562	3.9216	0.0425742
TNPO3	3.76107	4.21386	4.33351	13.558	18.5565	20.1613	0.146588	0.587467	0.440879	4.10751	3.92124	0.0425845
MFN2	1.03415	1.86609	1.59501	2.04791	3.64543	3.02097	-0.287905	0.583398	0.871303	1.56196	3.91977	0.0426255
HIPK3	-0.508045	0.0934659	0.939916	0.703175	1.06693	1.91842	0.743415	1.3867	0.643288	0.291005	3.91713	0.0426995
LOC101904864	1.18448	0.826791	0.200934	2.27281	1.77374	1.14944	-0.655523	-1.18813	-0.532605	0.740283	3.91488	0.0427627
CPSF3	4.07494	4.47226	4.45497	16.853	22.1965	21.932	-0.0304781	0.407984	0.438462	4.35131	3.91483	0.0427641
FADS2	10.7629	10.442	11.17	1737.63	1391.11	2304.15	0.713268	0.553789	-0.159479	10.7935	3.9143	0.0427792
NT5C3B	5.64905	5.4584	5.18724	50.1803	43.9686	36.4347	-0.302095	-0.460642	-0.158547	5.4447	3.91289	0.0428187
NEMP2	2.7371	2.08591	2.16662	6.66728	4.24544	4.48971	0.0580086	-0.571132	-0.62914	2.36821	3.90887	0.0429323
LOC100140695	5.89302	5.31262	5.82777	59.4261	39.7427	56.798	0.668863	-0.0858015	-0.754664	5.6902	3.90747	0.0429719
TMEM206	2.16137	1.72865	1.29938	4.47339	3.31417	2.46123	-0.451246	-0.845144	-0.393898	1.78474	3.90003	0.0431828
DNMBP	2.37446	3.07268	3.07823	5.1854	8.41335	8.4458	0.0414791	0.773802	0.732323	2.90087	3.90003	0.0431829
LOC107131176	2.24905	2.39981	2.94125	4.7537	5.27732	7.68078	0.534846	0.71911	0.184264	2.57213	3.89188	0.0434154
LOC100297152	2.5246	1.69806	1.93691	5.75413	3.24464	3.82884	0.231086	-0.559093	-0.790179	2.10605	3.88224	0.0436923
NUDT15	0.891086	1.63127	1.57517	1.85457	3.09786	2.9797	-0.0917111	0.690085	0.781796	1.42338	3.87915	0.0437814
STX1A	1.94617	1.74155	1.01393	3.85351	3.34394	2.01941	-0.753264	-0.931531	-0.178267	1.63342	3.87854	0.0437991
BPHL	2.96051	2.37829	1.82127	7.784	5.19922	3.53392	-0.494239	-1.1572	-0.662964	2.43631	3.87683	0.0438485
NSUN4	3.8264	4.19524	3.86367	14.186	18.3186	14.5573	-0.350037	0.0580072	0.408045	3.97724	3.87283	0.0439645
MRPL37	5.32029	5.70806	5.45561	39.9545	52.2755	43.8837	-0.265504	0.156568	0.422072	5.50579	3.87193	0.0439906
RTN4	6.3347	6.75038	6.85317	80.7115	107.663	115.614	0.0181679	0.765721	0.747553	6.65207	3.86886	0.04408
ANKRD1	7.23458	6.34575	6.28777	150.6	81.3321	78.128	-0.082915	-0.900429	-0.817514	6.65924	3.86732	0.0441246
MGAT1	2.1233	2.46998	2.83419	4.35689	5.54037	7.13144	0.333541	0.723741	0.3902	2.50776	3.86565	0.0441733
MCM7	4.46618	4.86488	4.82171	22.1031	29.1391	28.2799	-0.0601248	0.375094	0.435219	4.72986	3.85253	0.0445582
CDKN1A	0.797956	1.0467	1.65278	1.73864	2.06581	3.1444	0.549234	0.861694	0.31246	1.24601	3.84977	0.0446396
EMC4	6.13698	6.02828	5.75563	70.3744	65.267	54.0279	-0.283882	-0.357339	-0.0734571	5.98609	3.84467	0.0447905
PARD3B	4.58376	5.02403	5.07661	23.98	32.5374	33.7452	0.0107064	0.540031	0.529324	4.89893	3.84317	0.044835
PLRG1	2.62703	3.17688	3.34186	6.17753	9.04351	10.1391	0.133328	0.700004	0.566676	3.09825	3.83699	0.0450189
CTNS	4.45424	3.93313	3.81974	21.921	15.2754	14.1207	-0.0522756	-0.627765	-0.575489	4.07688	3.83226	0.0451602
WBP4	6.50298	6.05263	6.1069	90.6968	66.3778	68.9222	0.0922035	-0.382546	-0.474749	6.22809	3.83134	0.0451877
HDDC2	6.16367	6.28403	5.92842	71.6885	77.926	60.9022	-0.379651	-0.224466	0.155185	6.13426	3.82317	0.045433
TMX3	5.51727	5.9779	5.93666	45.7998	63.0271	61.251	-0.0573425	0.410926	0.468268	5.8408	3.81978	0.0455353
LOC516421	3.02679	3.42565	3.48812	8.14996	10.7454	11.2209	0.0335108	0.470288	0.436777	3.33108	3.81806	0.0455872
SQSTM1	5.68916	5.98449	6.24238	51.595	63.3155	75.7081	0.187865	0.513836	0.325971	5.96244	3.81626	0.0456418
HOOK2	1.08131	-0.231873	0.318779	2.11595	0.851529	1.24727	0.745783	-0.749128	-1.49491	0.508728	3.81487	0.0456838
CEP95	5.52538	5.11181	5.14827	46.0581	34.5788	35.4637	0.0181733	-0.365821	-0.383994	5.27699	3.80149	0.0460915
STRN3	0.849144	1.52279	1.57043	1.80143	2.87346	2.96994	0.0203164	0.728194	0.707878	1.37127	3.79758	0.0462116
LOC786966	7.31542	7.44308	7.84874	159.28	174.016	230.519	0.500834	0.553469	0.0526349	7.51585	3.79286	0.0463566
VGLL1	3.16772	4.01586	4.38422	8.98628	16.1768	20.8825	0.231444	1.23704	1.0056	3.97729	3.79049	0.0464298
ABI3	1.23401	-0.0545243	-0.682606	2.35221	0.962912	0.623039	-0.631815	-1.51961	-0.887797	0.18641	3.79048	0.0464303
GCDH	0.995353	1.84516	1.57819	1.99357	3.59292	2.98594	-0.293518	0.590521	0.884039	1.52897	3.77908	0.0467838
FHL2	3.7776	3.73797	4.27358	13.7142	13.3427	19.3408	0.541952	0.514192	-0.0277601	3.94359	3.77883	0.0467914
ASCC3	5.66035	5.89632	6.01591	50.575	59.5618	64.7099	0.104334	0.37708	0.272746	5.86647	3.77822	0.0468106
ADPGK	2.54	2.86695	3.22208	5.81589	7.29519	9.33132	0.321555	0.688892	0.367337	2.90301	3.77792	0.0468199
PAG2	10.6947	11.6441	11.5879	1657.35	3200.56	3078.28	-0.0262867	1.08768	1.11396	11.3784	3.77583	0.046885
KEL	0.411535	-1.13965	-0.214001	1.3301	0.453868	0.862143	1.78599	-0.670225	-2.45621	-0.197318	3.76825	0.0471224
ZNF775	1.63891	0.647286	1.48981	3.1143	1.56622	2.80851	0.806943	-0.142506	-0.94945	1.33046	3.76397	0.0472568
RN7SL1	2.87213	2.09633	3.45285	7.32145	4.27619	10.9499	1.16274	0.415093	-0.747644	2.82573	3.76372	0.047265
LOC104972881	6.47466	4.49455	4.01716	88.9339	22.5422	16.1915	-0.389345	-2.1507	-1.76136	5.15368	3.76023	0.0473749
PWWP2A	5.68235	5.40792	5.20244	51.3522	42.4568	36.8207	-0.229959	-0.48581	-0.255852	5.44787	3.75862	0.0474259
FBXW12	4.76712	4.33504	4.31147	27.2299	20.1826	19.8555	-0.0487084	-0.448886	-0.400177	4.48845	3.75612	0.0475051
LRP2	11.778	12.0784	12.4395	3511.82	4324.88	5554.66	0.294723	0.686304	0.391581	12.145	3.75606	0.0475069
LXN	4.84309	4.58851	3.79815	28.7021	24.0592	13.911	-0.693123	-0.896691	-0.203568	4.34595	3.74847	0.0477482
KXD1	2.20389	1.71363	1.45184	4.60719	3.27986	2.73557	-0.297573	-0.754113	-0.45654	1.84015	3.74479	0.0478655
LOC104976550	3.96104	3.25677	3.17669	15.5737	9.55838	9.04233	-0.117488	-0.818267	-0.700779	3.50814	3.73653	0.0481304
MARCH5	4.94042	5.27481	5.01764	30.7054	38.7148	32.3937	-0.275321	0.0962094	0.37153	5.08614	3.73638	0.0481352
SGO1	-0.559006	0.694936	-0.412278	0.67877	1.61881	0.751436	-1.17835	2.4866	3.66496	-0.100175	3.73392	0.0482145
CCDC150	2.71852	2.27915	1.96552	6.58196	4.85392	3.90553	-0.349018	-0.755152	-0.406134	2.36489	3.73269	0.048254
POP1	0.672034	1.332	1.64758	1.59332	2.51752	3.13307	0.290665	0.996296	0.705631	1.29537	3.72811	0.0484022
SERPINE3	4.10501	3.53674	3.36233	17.208	11.6055	10.284	-0.107171	-0.726531	-0.61936	3.6934	3.72549	0.048487
DDX1	3.69951	4.0986	4.19417	12.9916	17.1317	18.3051	0.0800618	0.520919	0.440857	4.01796	3.72126	0.0486244
S100A2	7.05545	8.04677	6.3064	133.015	264.435	79.1438	-1.79759	-1.11354	0.684049	6.99857	3.72085	0.0486376
PCBP2	2.54599	3.12162	3.19671	5.84009	8.70367	9.16864	0.0556648	0.668315	0.61265	2.9842	3.71989	0.0486689
PQLC1	6.61321	6.56885	7.0621	97.8985	94.9341	133.63	0.489949	0.482476	-0.00747218	6.77616	3.71811	0.0487269
MYZAP	3.7187	3.48282	3.07631	13.1656	11.1798	8.43454	-0.421975	-0.627511	-0.205536	3.45669	3.7133	0.0488842
GRHL1	7.69062	7.55608	7.33518	206.589	188.194	161.476	-0.245725	-0.350713	-0.104988	7.53474	3.71009	0.0489892
TLK2	0.596331	1.31326	1.47167	1.51187	2.48502	2.77343	0.132215	0.89673	0.764515	1.20075	3.70856	0.0490394
CREBBP	-1.12767	0.32546	0.279213	0.457653	1.25306	1.21353	-0.0969112	1.47122	1.56813	0.0238215	3.70724	0.0490828
ZNF154	0.42398	0.277036	1.32097	1.34162	1.2117	2.49835	1.02145	1.07425	0.0528046	0.756693	3.70686	0.0490953
LOC504219	4.34318	4.71726	4.09683	20.2969	26.305	17.1108	-0.823677	-0.406976	0.416701	4.39061	3.70478	0.0491639
SARS2	2.46609	2.96076	2.87843	5.52544	7.78534	7.35351	-0.108119	0.420739	0.528858	2.79213	3.70198	0.0492562
LOC101903837	3.26356	2.5642	2.73724	9.60351	5.91428	6.66793	0.175505	-0.488372	-0.663877	2.90094	3.70171	0.0492653
OGT	5.0031	4.68567	4.49657	32.0689	25.7351	22.5737	-0.225502	-0.499126	-0.273624	4.73828	3.7016	0.0492689
HNRNPH2	3.80547	4.19834	4.31777	13.9817	18.358	19.9424	0.102893	0.539819	0.436926	4.12934	3.69715	0.049416
NAALAD2	3.21238	2.80304	1.34767	9.2688	6.97909	2.54501	-1.08938	-1.68701	-0.597626	2.40761	3.69572	0.0494634
SPSB1	1.97767	2.36016	2.76325	3.93855	5.13428	6.78922	0.661204	0.794801	0.133597	2.32994	3.69474	0.049496
MAB21L2	2.89956	3.43265	3.82364	7.46196	10.7977	14.1589	0.456636	1.01321	0.556572	3.45432	3.69046	0.0496383
ABHD18	3.80444	3.37265	3.31484	13.9717	10.3578	9.95098	-0.0552131	-0.485305	-0.430092	3.51383	3.68966	0.0496647
CCDC90B	1.75983	0.809796	1.10358	3.38658	1.75296	2.14888	0.235669	-0.674787	-0.910455	1.29399	3.6872	0.0497468
SEMA3E	-0.427304	0.66946	0.978852	0.74365	1.59048	1.9709	0.291979	2.53514	2.24316	0.506758	3.67631	0.0501119
SEC14L1	6.05974	6.52323	6.53141	66.7057	91.979	92.5017	-0.0162973	0.490939	0.507236	6.3888	3.67465	0.050168
ARMC10	4.42434	4.10782	3.89009	21.4714	17.2416	14.8264	-0.236376	-0.517808	-0.281432	4.16561	3.67391	0.0501929
EIF4EBP2	5.63288	6.14968	6.37679	49.6211	70.9965	83.1006	0.204024	0.733191	0.529167	6.05871	3.67069	0.0503016
OPA3	2.32924	2.59758	2.9953	5.02541	6.05272	7.974	0.360255	0.665157	0.304902	2.66557	3.67056	0.0503061
SLC38A7	-0.23306	0.21152	0.950686	0.850828	1.15791	1.93279	0.717342	1.71117	0.993824	0.392807	3.66651	0.0504431
VCL	2.22991	1.72417	0.457547	4.69106	3.3039	1.37321	-1.30381	-1.59833	-0.294519	1.5499	3.65966	0.0506762
RABIF	3.32139	3.1851	3.74782	9.99625	9.09518	13.4341	0.536142	0.438942	-0.0972002	3.43736	3.65735	0.0507551
LOC100847166	4.06379	2.78389	2.37826	16.7233	6.88707	5.19908	-0.326896	-1.42538	-1.09848	3.06907	3.65009	0.0510035
TM9SF4	3.58253	3.98758	4.1685	11.9798	15.8628	17.9823	0.159496	0.583272	0.423775	3.9392	3.64935	0.051029
SON	5.67598	5.29335	5.35274	51.1258	39.2154	40.8635	0.042903	-0.306301	-0.349204	5.45446	3.6478	0.0510822
ERCC2	0.409362	0.798546	1.37619	1.3281	1.73935	2.59581	0.553314	0.98185	0.428536	0.945807	3.6465	0.0511272
SLC22A5	3.84228	4.24184	4.25327	14.343	18.92	19.0704	-0.025379	0.628738	0.654117	4.08778	3.64458	0.0511934
FBXL18	5.30868	5.23262	5.71992	39.6342	37.5989	52.7068	0.63982	0.416777	-0.223043	5.38952	3.64393	0.0512156
ZFP42	7.03071	6.83369	6.71422	130.754	114.063	104.998	-0.145108	-0.308876	-0.163768	6.86609	3.64389	0.051217
LOC534913	3.62706	3.3399	3.8662	12.3553	10.1254	14.5829	0.504228	0.253405	-0.250823	3.62625	3.64132	0.051306
ZNF317	-0.701479	0.118651	0.760677	0.614942	1.08572	1.69429	0.598441	1.45699	0.858545	0.221994	3.64023	0.0513436
LETMD1	2.21599	1.85591	1.53864	4.64601	3.61979	2.90521	-0.349891	-0.670512	-0.320621	1.90575	3.63879	0.0513936
C2H2orf76	3.19345	2.77917	2.4114	9.14798	6.86459	5.3199	-0.462801	-0.850784	-0.387982	2.83841	3.6386	0.0513999
WDR77	6.83239	6.77413	6.38063	113.961	109.45	83.3221	-0.439106	-0.434365	0.00474152	6.68296	3.63728	0.0514458
TMEM245	3.22817	3.49841	3.885	9.37078	11.3012	14.7741	0.373703	0.670301	0.296598	3.55649	3.63134	0.0516524
SCAF8	2.29765	1.5584	1.66018	4.91657	2.94528	3.16055	0.075799	-0.637888	-0.713687	1.89172	3.62896	0.0517353
ABHD17C	5.66053	5.44649	5.23906	50.5812	43.607	37.7672	-0.239354	-0.425158	-0.185804	5.45669	3.62801	0.0517685
C9H6orf58	8.37375	7.94785	7.93638	331.704	246.912	244.956	-0.100309	-0.471041	-0.370732	8.1034	3.62684	0.0518094
IRF2BP1	4.04338	4.1806	4.55592	16.4884	18.1337	23.5217	0.354358	0.527649	0.17329	4.2739	3.62673	0.0518132
TMEM139	0.730153	1.43271	1.46779	1.65882	2.69953	2.76598	-0.00398165	0.735718	0.7397	1.27015	3.62571	0.0518489
MEGF8	4.91703	4.28658	4.78867	30.2116	19.516	27.6398	0.509533	-0.177726	-0.687259	4.69558	3.62303	0.0519427
CPOX	5.74617	6.09294	6.10123	53.6748	68.2587	68.652	-0.0210154	0.360977	0.381992	5.98613	3.62252	0.0519608
NFKB1	5.11448	5.42261	5.35294	34.6427	42.8913	40.8691	-0.0869104	0.253932	0.340843	5.30606	3.61978	0.0520568
TTC33	-0.1858	0.295544	0.802528	0.879161	1.22735	1.74416	0.494698	1.00083	0.506131	0.407298	3.61625	0.0521812
LOC101903913	3.33559	2.67107	2.54194	10.0951	6.36899	5.82373	-0.159737	-0.823737	-0.664	2.89124	3.61365	0.0522728
LOC107131251	0.595232	1.23053	1.36529	1.51072	2.34654	2.57629	0.116919	0.995559	0.87864	1.10515	3.60957	0.052417
CDH1	7.96375	8.47053	8.54381	249.647	354.718	373.202	-0.0184393	0.532102	0.550541	8.31065	3.60855	0.0524532
MICAL3	0.487944	1.08452	1.29758	1.40244	2.12067	2.45816	0.209235	0.830967	0.621732	1.0284	3.60678	0.052516
BNIP3	5.52104	4.96853	5.0475	45.9196	31.3096	33.0712	0.0655197	-0.437392	-0.502912	5.18312	3.60637	0.0525306
TMEM161A	1.60713	1.01924	1.62067	3.04645	2.02685	3.07517	0.874094	0.018841	-0.855253	1.41617	3.60396	0.0526162
LOC100848492	0.13927	0.811907	-0.227107	1.10135	1.75553	0.854347	-1.11278	-0.407813	0.704969	0.35547	3.60333	0.0526386
ADRM1	7.53003	7.68753	7.83885	184.827	206.147	228.943	0.126071	0.320346	0.194275	7.68726	3.60133	0.0527099
ETNK2	3.26846	3.58529	3.83103	9.63617	12.0027	14.2316	0.215409	0.576807	0.361398	3.58485	3.59447	0.0529553
OXSR1	3.19971	3.73811	3.94991	9.18773	13.3439	15.454	0.2466	0.732043	0.485442	3.66093	3.59292	0.0530107
GCN1	6.33752	5.98497	5.95737	80.8694	63.3368	62.1364	-0.0464221	-0.370109	-0.323687	6.10505	3.58968	0.0531271
C17H4orf46	2.59249	2.0061	2.60167	6.03138	4.01694	6.0699	0.567649	0.0148757	-0.552774	2.42757	3.58661	0.0532377
BCAS4	4.29515	3.92089	4.29407	19.6322	15.1463	19.6175	0.502374	0.00699108	-0.495383	4.15567	3.5864	0.0532453
WRAP73	2.98001	3.49995	3.33079	7.88991	11.3133	10.0616	-0.201978	0.351111	0.553089	3.2868	3.58575	0.0532688
OGDH	0.815301	1.65288	1.43417	1.75967	3.1446	2.70226	-0.286301	0.58096	0.867261	1.34924	3.58438	0.0533182
LOC100196901	3.37378	2.99828	2.77853	10.366	7.99048	6.86155	-0.244453	-0.590693	-0.346239	3.08253	3.58401	0.0533314
LOC107131839	3.89269	3.37355	4.42117	14.8531	10.3643	21.4241	1.18018	0.276087	-0.90409	3.75105	3.58129	0.05343
DNAJC24	2.90431	3.43576	3.25935	7.48662	10.821	9.5755	-0.205738	0.367198	0.572936	3.22435	3.58121	0.0534328
HNRNPA3	5.30834	5.43369	5.72372	39.625	43.2219	52.8459	0.345433	0.425262	0.0798292	5.47423	3.58044	0.0534606
ATF6	7.24912	7.55122	7.60648	152.126	187.562	194.884	0.0394756	0.379062	0.339587	7.47877	3.57821	0.0535414
IQCC	3.75889	4.19536	3.77469	13.5375	18.3202	13.6866	-0.432649	0.0352057	0.467855	3.92801	3.57663	0.0535989
IGF2BP3	4.01811	4.49892	4.45403	16.2021	22.6105	21.9177	-0.0438504	0.474298	0.518148	4.34615	3.56563	0.0540004
FAM188A	2.13637	2.74757	2.8611	4.39654	6.71585	7.2657	0.0882202	0.73175	0.64353	2.61819	3.56287	0.0541014
RRBP1	10.2788	10.2717	10.6033	1242.3	1236.24	1555.61	0.310398	0.335434	0.0250363	10.3935	3.56251	0.0541146
SERPINI1	0.182005	0.888292	0.133981	1.13446	1.85098	1.09732	-0.765182	-0.0284811	0.736701	0.494659	3.56159	0.0541484
HECA	0.70101	0.869881	1.62298	1.62564	1.82751	3.08011	0.649654	0.849136	0.199482	1.10002	3.55901	0.0542434
FZD6	-0.499709	0.678782	0.669123	0.70725	1.60079	1.59011	0.00363703	1.20989	1.20625	0.432716	3.55816	0.0542748
ARID3A	1.53003	1.78269	2.30726	2.88792	3.44067	4.94944	0.728757	0.784604	0.0558478	1.85901	3.55483	0.0543975
LOC107131417	8.19746	7.65664	8.17603	293.55	201.78	289.222	0.506267	0.000771869	-0.505495	8.02763	3.55357	0.0544442
API5	6.71605	7.06658	6.92466	105.131	134.046	121.488	-0.16819	0.218848	0.387038	6.90676	3.55279	0.054473
LOC100298064	4.7577	5.50638	5.58877	27.0526	45.4553	48.1269	-0.0282548	0.871636	0.899891	5.36896	3.55165	0.0545152
ARHGEF26	1.54299	2.3476	1.58473	2.91397	5.08976	2.99951	-0.78507	0.0276272	0.812697	1.90586	3.54824	0.0546418
CSNK1B	1.62558	0.995059	0.566143	3.08566	1.99316	1.48056	-0.464677	-1.07778	-0.613099	1.15448	3.54814	0.0546454
TBC1D30	-0.614546	0.375697	-0.494625	0.653135	1.29747	0.709746	-0.907265	0.228551	1.13582	-0.121372	3.54797	0.0546517
DNAL1	1.30889	1.2748	1.98523	2.47751	2.41965	3.95926	0.69757	0.766813	0.069243	1.56602	3.54625	0.0547158
MBLAC2	1.5857	0.734624	1.40139	3.00153	1.66396	2.64155	0.645213	-0.170715	-0.815928	1.30104	3.54581	0.054732
DDX19B	2.25876	2.55837	2.97148	4.78579	5.89041	7.84338	0.393445	0.72393	0.330485	2.62767	3.54459	0.0547775
ABCB1	0.236562	1.65727	-0.534161	1.17818	3.15419	0.69056	-2.91471	-1.44103	1.47367	0.767116	3.54207	0.0548713
ATG4D	4.73461	4.17399	4.31507	26.6232	18.0508	19.9052	0.11172	-0.347525	-0.459245	4.38807	3.54077	0.0549199
TF	4.48476	3.2222	1.55696	22.3897	9.3321	2.94233	-1.40839	-1.79103	-0.382643	2.7589	3.53954	0.0549657
KDM5B	2.9312	3.62693	3.40235	7.62747	12.3542	10.5733	-0.241391	0.493385	0.734775	3.35379	3.53828	0.0550128
GPR151	1.29545	0.339009	0.533745	2.45453	1.26489	1.44768	0.169333	-0.750007	-0.91934	0.807796	3.53824	0.0550146
LOC617875	2.83624	2.15814	2.21315	7.14156	4.46338	4.63685	0.0240488	-0.643171	-0.66722	2.45234	3.53557	0.0551145
YEATS2	-0.679702	0.272396	0.395326	0.624294	1.20781	1.31524	0.0995877	1.07621	0.976621	0.123474	3.53428	0.0551629
CLP1	2.18269	2.71632	2.56853	4.54001	6.57196	5.93206	-0.172411	0.398857	0.571268	2.52128	3.53408	0.0551704
LOC787803	3.48426	3.70667	2.54389	11.191	13.0563	5.83158	-3.02098	-2.81812	0.202856	3.1456	3.53368	0.0551853
SLC16A1	7.25991	6.80368	6.82825	153.268	111.715	113.634	0.0386497	-0.372591	-0.411241	6.94885	3.53327	0.0552008
IRAK1	6.43172	6.40379	6.79902	86.3259	84.6706	111.355	0.452995	0.37019	-0.0828059	6.52956	3.53169	0.0552601
SH3D21	3.0335	2.28777	3.02205	8.18795	4.88299	8.1232	1.0313	0.266439	-0.764857	2.67888	3.53075	0.0552955
PALM	3.25908	2.68788	3.42571	9.57371	6.44364	10.7459	0.72729	0.202218	-0.525071	3.16172	3.5306	0.0553012
HNRNPDL	6.40067	6.26516	5.89685	84.4879	76.9132	59.5837	-0.381409	-0.485009	-0.1036	6.19122	3.52465	0.0555257
LOC100139075	1.79806	1.00061	0.604253	3.47752	2.00085	1.52019	-0.490739	-1.26695	-0.776213	1.21471	3.52463	0.0555263
KIF26B	4.15294	4.53659	5.03052	17.7893	23.2086	32.6841	0.400402	1.02279	0.622389	4.61807	3.52423	0.0555414
RAP1B	3.66289	4.14636	4.31085	12.666	17.7084	19.847	0.143246	0.609856	0.46661	4.08968	3.52283	0.0555945
PARG	2.47789	2.50723	3.04776	5.57081	5.68527	8.2693	0.688938	0.583907	-0.105031	2.66592	3.52277	0.0555967
AP1M1	5.31242	5.56793	5.86824	39.7372	47.4368	58.414	0.246015	0.538116	0.292101	5.58707	3.51843	0.0557616
PRKAR2A	6.10294	6.64621	6.66034	68.7332	100.163	101.149	-0.00320764	0.54833	0.551538	6.50315	3.51249	0.0559878
SLC25A30	5.35647	5.64409	5.3706	40.9692	50.0081	41.3724	-0.295856	0.0279726	0.323829	5.4625	3.50967	0.0560956
TDRD7	1.34679	1.05193	0.354371	2.54346	2.07329	1.27843	-0.703984	-0.961152	-0.257168	1.0049	3.50922	0.0561128
FAM43A	1.66537	0.374307	0.991318	3.17196	1.29622	1.988	0.642007	-0.659862	-1.30187	1.12152	3.50918	0.0561141
ARRDC3	5.38989	4.78723	4.63206	41.9293	27.6122	24.7965	-0.262335	-0.668003	-0.405668	4.95343	3.5061	0.0562321
WASF2	2.26933	2.97574	2.96386	4.821	7.86662	7.8021	-0.0224938	0.764867	0.787361	2.77714	3.50555	0.0562534
HSP90B1	12.2185	12.4993	12.721	4765.82	5789.92	6751.38	0.201862	0.514962	0.313101	12.5026	3.49994	0.056469
BHLHE40	6.45946	6.14158	6.07059	88.0017	70.599	67.2096	-0.0717824	-0.367924	-0.296142	6.2298	3.49686	0.0565881
LOC107131948	3.77084	3.30171	3.31878	13.6501	9.86081	9.97822	-0.0057498	-0.448796	-0.443046	3.48677	3.49351	0.0567174
ACSF2	4.11923	4.38351	3.15659	17.3784	20.8722	8.91718	-0.476931	-0.95271	-0.475779	3.68329	3.49104	0.0568134
ARL15	2.88942	3.21247	3.57246	7.40975	9.26935	11.8964	0.344207	0.717418	0.373211	3.25766	3.48783	0.0569381
BET1	6.14231	6.15718	6.59949	70.6348	71.3667	96.9716	0.421413	0.464917	0.0435035	6.31441	3.48635	0.0569955
ISCU	5.33471	5.15235	4.87977	40.3559	35.564	29.4413	-0.284516	-0.433032	-0.148516	5.137	3.47247	0.0575391
PYGB	6.94976	6.84715	7.23136	123.619	115.133	150.265	0.445574	0.301144	-0.14443	7.00256	3.47051	0.0576164
ZBTB47	1.98007	0.717786	0.862228	3.94512	1.64466	1.81784	0.11368	-0.925259	-1.03894	1.19438	3.46799	0.0577158
ATP6V1H	0.0192506	0.692908	0.932568	1.01343	1.61654	1.90867	0.22537	0.934014	0.708643	0.635092	3.46078	0.0580014
LIN28A	5.94283	6.25015	6.46061	61.5135	76.117	88.0717	0.150856	0.518977	0.368121	6.24863	3.46056	0.0580101
XIST	6.79471	6.11656	6.08947	111.023	69.3852	68.0948	-0.12666	-0.72124	-0.59458	6.30652	3.45857	0.0580896
TXLNA	0.750048	1.3669	1.60056	1.68185	2.57916	3.03261	0.20616	0.848882	0.642722	1.2952	3.45726	0.0581416
LOC104972289	0.546711	-0.242057	-0.574751	1.46075	0.845539	0.671402	-0.601551	-1.37151	-0.769964	0.0223216	3.45617	0.0581851
TRNP1	1.52112	1.9	1.03646	2.87014	3.73213	2.05119	-0.884176	-0.457615	0.426561	1.54712	3.45475	0.0582417
LOC104973781	0.87716	0.00265633	1.12123	1.83676	1.00184	2.17532	1.49386	0.16784	-1.32602	0.686395	3.45325	0.0583015
XPO6	2.44672	2.98467	3.07782	5.45176	7.91543	8.44336	0.0681888	0.646769	0.578581	2.86756	3.45013	0.0584263
FOXE3	1.27099	1.42024	2.07671	2.41328	2.67629	4.21843	0.623534	0.799405	0.175871	1.64488	3.44957	0.0584488
SF3B3	8.73565	8.9876	8.78681	426.277	507.617	441.664	-0.220433	0.0674081	0.287841	8.8422	3.44957	0.0584488
EHHADH	2.24117	3.25699	2.826	4.7278	9.55987	7.09105	-0.696339	0.312553	1.00889	2.72738	3.4492	0.0584638
LOC101907603	1.49541	0.249926	0.736607	2.81945	1.18915	1.66625	0.449968	-0.809361	-1.25933	0.96636	3.44898	0.0584726
TXNDC16	1.38876	2.39881	2.13453	2.61854	5.27367	4.39093	-0.0479687	0.867149	0.915118	1.94556	3.44746	0.0585336
RAET1G	1.26182	1.47456	0.461972	2.39799	2.77899	1.37742	-1.00492	-0.774078	0.230842	1.17059	3.44694	0.0585543
DPP3	-0.627639	-0.118711	0.514572	0.647235	0.92101	1.42857	0.594037	1.38406	0.790026	0.029477	3.44677	0.0585612
PPM1H	4.68074	4.62047	4.21877	25.6474	24.5981	18.6199	-0.414445	-0.435263	-0.0208182	4.52465	3.44463	0.0586474
CDCA5	4.57055	4.83453	4.86874	23.7614	28.5325	29.2171	0.00653585	0.305435	0.298899	4.76327	3.44346	0.0586943
HIPK1	-0.885447	-0.524238	0.552368	0.54132	0.695326	1.46649	1.03979	1.6092	0.569413	-0.106727	3.44226	0.0587425
CCNT1	3.41344	3.7471	4.0318	10.6549	13.4273	16.3566	0.257851	0.661051	0.403199	3.7462	3.44121	0.0587851
LOC101902384	5.22858	4.51585	4.98639	37.4937	22.8775	31.6996	0.587077	-0.178707	-0.765783	4.88941	3.4391	0.05887
ARV1	4.15242	4.05178	3.67612	17.7829	16.5847	12.7827	-0.393777	-0.461285	-0.0675077	3.97883	3.43665	0.0589692
PLAC8	8.79328	8.27724	7.95585	443.651	310.239	248.284	-0.333768	-0.655153	-0.321385	8.30057	3.43608	0.0589925
CAPZB	6.40216	6.39763	6.04747	84.5748	84.31	66.141	-0.371506	-0.3454	0.026106	6.29419	3.43422	0.0590679
ZNF207	5.08577	4.64436	4.63745	33.96	25.0087	24.8893	-0.0335387	-0.433877	-0.400338	4.79474	3.43288	0.0591223
PEX5	2.28241	1.34242	2.02271	4.86489	2.53576	4.06346	0.605606	-0.305629	-0.911236	1.92537	3.43279	0.0591256
RALGPS1	3.87982	4.46685	4.34064	14.7211	22.1134	20.2611	-0.142479	0.571645	0.714124	4.2416	3.43173	0.059169
UBA1	3.82557	4.29885	4.33386	14.1779	19.6826	20.1661	0.00308331	0.726282	0.723198	4.13978	3.42536	0.0594284
B4GALNT4	2.95579	1.9564	2.55763	7.75859	3.88092	5.88741	0.38543	-0.551332	-0.936762	2.5086	3.42398	0.0594846
KDM8	2.1696	2.993	2.95643	4.49898	7.96126	7.76203	0.160149	0.991605	0.831457	2.64251	3.42361	0.0594999
PSMD13	7.81525	8.18499	8.13782	225.229	291.023	281.662	-0.0661303	0.328976	0.395106	8.06354	3.42283	0.059532
B3GAT3	4.04841	4.1282	4.505	16.546	17.4868	22.7059	0.358152	0.578504	0.220352	4.22032	3.42105	0.0596047
UBL3	6.20372	6.40014	6.60654	73.7063	84.4569	97.4466	0.13553	0.413442	0.277913	6.42563	3.41953	0.0596668
BABAM1	1.6127	2.19845	2.42296	3.05824	4.58987	5.36268	0.218258	0.846098	0.62784	2.13569	3.41948	0.0596689
ATP7B	5.33896	5.0532	4.826	40.4752	33.2021	28.3643	-0.25903	-0.512681	-0.253651	5.08827	3.41928	0.0596774
LTN1	4.93412	5.45402	5.4584	30.5716	43.8352	43.9685	-0.0181223	0.541864	0.559987	5.29989	3.4136	0.059911
PJA1	5.41314	5.73251	5.74839	42.6107	53.1689	53.7572	-0.00298555	0.354424	0.35741	5.6407	3.4098	0.0600675
MAN1A2	0.424894	1.19766	1.32724	1.34247	2.29367	2.50923	0.110204	0.892058	0.781855	1.0725	3.40529	0.0602543
DDIT4L	3.81458	1.5182	0.601746	14.0703	2.86434	1.51755	-0.859326	-1.70893	-0.849599	1.46461	3.40303	0.0603481
AZI2	0.322352	0.487732	-0.531018	1.25037	1.40224	0.692066	-1.06295	-0.86151	0.201438	0.207283	3.40195	0.0603933
UQCC1	3.22308	3.72052	3.6633	9.33776	13.1822	12.6696	-0.0840489	0.458709	0.542758	3.55838	3.4017	0.0604035
DNAJC8	7.16009	6.94263	6.82698	143.021	123.01	113.534	-0.132089	-0.31876	-0.18667	6.98533	3.40083	0.0604396
TMEM192	3.34343	3.72738	3.06009	10.1502	13.245	8.34026	-0.69142	-0.25762	0.4338	3.40899	3.39934	0.0605017
LAMTOR5	6.16655	5.95194	5.7575	71.8315	61.903	54.0977	-0.218518	-0.390096	-0.171578	5.97206	3.39538	0.060667
IRGQ	0.30768	0.579128	1.42127	1.23772	1.49395	2.67821	0.809007	1.12064	0.311631	0.882072	3.39519	0.0606749
MRPL35	3.30259	3.67992	3.38197	9.86683	12.8164	10.4249	-0.326459	0.0913584	0.417818	3.46839	3.39506	0.0606806
HSD17B8	5.69282	5.53178	5.27812	51.7259	46.2628	38.8035	-0.257178	-0.408278	-0.1511	5.50324	3.39007	0.0608897
MYO1B	4.72304	5.23652	5.36453	26.4106	37.7007	41.1988	0.138576	0.660808	0.522232	5.12287	3.39006	0.0608899
SCNN1G	0.945287	0.588841	-0.926118	1.92557	1.50404	0.526272	-1.09647	-1.9816	-0.885137	0.26384	3.38968	0.0609058
LOC100139345	0.414402	0.294389	1.14016	1.33275	1.22637	2.20406	0.810446	0.716645	-0.0938009	0.698981	3.38819	0.0609687
HUS1	2.00362	1.29927	1.74096	4.01004	2.46104	3.34258	0.660759	-0.261208	-0.921967	1.68679	3.3834	0.0611705
DGAT2	2.1414	1.7996	0.919101	4.41189	3.48123	1.89094	-1.02507	-1.09333	-0.0682541	1.59273	3.381	0.0612717
HIBCH	5.9189	6.21202	5.94674	60.5014	74.1317	61.6805	-0.286901	0.0426993	0.329601	6.03693	3.38076	0.0612817
REPIN1	5.15604	4.60262	5.03398	35.6552	24.2955	32.7626	0.508845	-0.0748098	-0.583655	4.95139	3.37672	0.0614528
ADCK4	0.765052	0.379089	1.17483	1.69943	1.30052	2.25767	0.782419	0.428219	-0.3542	0.844542	3.37615	0.0614773
PKN1	6.69457	6.32914	6.42034	103.578	80.4007	85.6473	0.0738393	-0.257642	-0.331481	6.48698	3.37116	0.0616895
BCL7A	-0.468203	-0.561525	0.489336	0.722865	0.677586	1.4038	1.16399	0.954903	-0.209091	-0.0606764	3.36461	0.0619693
FOXA1	4.10207	4.23612	4.61251	17.173	18.8452	24.4626	0.484133	0.511107	0.0269734	4.29346	3.36412	0.0619903
RMND5B	0.78649	1.60505	1.10607	1.72487	3.04207	2.15258	-0.522488	0.633857	1.15634	1.19543	3.36058	0.0621421
LONP1	5.001	4.69712	4.48967	32.0222	25.9402	22.4659	-0.227064	-0.491572	-0.264507	4.73832	3.3597	0.0621796
PC	2.45653	3.02562	3.29009	5.48895	8.14335	9.78174	0.18481	0.845079	0.660269	2.97944	3.35842	0.0622347
ADAM10	6.78231	7.24285	7.43333	110.072	151.466	172.844	0.19205	0.609369	0.41732	7.19205	3.35776	0.0622632
SLC33A1	6.67761	6.77687	7.06151	102.367	109.659	133.575	0.246389	0.39215	0.145761	6.84904	3.35568	0.0623528
LOC100848209	1.90487	0.508142	-0.0757181	3.74476	1.42222	0.94887	-0.768428	-1.6745	-0.906075	0.568626	3.35445	0.0624059
TMEM160	5.8356	5.62085	6.07775	57.1073	49.2089	67.5439	0.453469	0.271753	-0.181715	5.8543	3.34782	0.0626929
PDZK1	4.74547	4.43443	4.31273	26.8244	21.6221	19.8729	-0.143678	-0.425539	-0.281861	4.50985	3.34691	0.0627324
AP4M1	4.45735	3.97201	4.09183	21.9683	15.6926	17.0515	0.111348	-0.352353	-0.463701	4.19452	3.33906	0.0630741
NMD3	1.93396	2.43562	2.67379	3.82102	5.40997	6.38101	0.208369	0.756876	0.548507	2.38793	3.33889	0.0630817
ZRANB3	-1.02413	0.236038	0.267561	0.491706	1.17775	1.20377	0.0187577	1.30442	1.28566	0.00744176	3.33849	0.063099
ZBTB3	2.16758	2.77224	2.69068	4.49271	6.8317	6.45618	-0.106438	0.524455	0.630893	2.57255	3.33711	0.0631596
TECPR2	3.17578	3.21623	3.69458	9.03657	9.29352	12.9473	0.535367	0.555239	0.0198718	3.36	3.33558	0.0632266
LOC101902711	2.72092	2.10435	2.09159	6.59292	4.30005	4.26217	-0.0303178	-0.615319	-0.585001	2.34643	3.33465	0.0632673
TMEM9B	3.35428	3.4358	3.85516	10.2268	10.8213	14.4717	0.39652	0.547634	0.151114	3.55769	3.33226	0.0633722
KIAA1024	0.711469	-0.244567	-1.1364	1.63747	0.844069	0.454894	-0.570656	-1.82428	-1.25363	-0.0491763	3.32921	0.0635064
SURF1	2.77598	2.18495	2.04597	6.84941	4.54711	4.12952	-0.144174	-0.705496	-0.561322	2.38936	3.32884	0.0635226
NPRL2	5.5809	5.6561	5.27733	47.8649	50.426	38.7824	-0.394912	-0.289396	0.105516	5.51908	3.32565	0.0636631
LOC525592	1.35698	0.273806	0.141548	2.56149	1.20899	1.10309	-0.144844	-1.00765	-0.862804	0.614592	3.32391	0.06374
DRAM2	2.061	2.32008	2.7871	4.17277	4.99359	6.9024	0.44594	0.741107	0.295167	2.4343	3.32329	0.0637673
FLNC	8.55865	8.95014	8.90853	377.061	494.607	480.545	0.181281	0.952718	0.771437	8.62208	3.31926	0.063946
CCM2	2.58881	3.02552	3.05065	6.01604	8.14276	8.28586	0.00417142	0.476527	0.472356	2.90686	3.31501	0.064135
UTP18	3.89631	3.54763	3.37678	14.8904	11.6935	10.3876	-0.202983	-0.517562	-0.314579	3.62884	3.31089	0.0643187
RAB3GAP1	3.81201	3.24329	3.27281	14.0452	9.46952	9.6653	0.00350746	-0.521418	-0.524926	3.48003	3.30875	0.0644143
DGKQ	5.1557	4.38156	4.88929	35.6468	20.8439	29.6362	0.500508	-0.170137	-0.670645	4.80097	3.30726	0.064481
MLXIP	4.64602	5.03884	5.18095	25.0375	32.8733	36.2761	0.160001	0.542907	0.382907	4.94844	3.30677	0.0645032
LPCAT2	-0.615015	0.412555	-0.224936	0.652923	1.33104	0.855633	-0.640923	0.521135	1.16206	-0.0204852	3.29757	0.0649167
TEX13B	1.35565	0.120881	0.624348	2.55912	1.0874	1.54151	0.51782	-0.738319	-1.25614	0.821153	3.29692	0.0649462
LOC539533	0.701088	1.39726	1.73919	1.62573	2.63402	3.33847	0.315543	1.0391	0.723556	1.35248	3.29588	0.0649933
PIGS	3.57428	4.02294	3.88739	11.9114	16.2565	14.7986	-0.156896	0.32938	0.486276	3.84373	3.29517	0.0650252
RTEL1	6.29302	5.80226	5.92538	78.4127	55.8026	60.7739	0.103051	-0.359581	-0.462632	6.01949	3.29467	0.0650478
RRM2	5.26324	5.67918	5.63234	38.4053	51.2395	49.6025	-0.0715552	0.357223	0.428778	5.54408	3.29464	0.0650493
EPM2AIP1	8.20327	7.87072	7.81955	294.735	234.058	225.901	-0.0694337	-0.371429	-0.301995	7.97103	3.29344	0.0651037
PUS1	3.06824	2.81203	3.42086	8.38749	7.02274	10.7098	0.726508	0.356198	-0.37031	3.09686	3.29094	0.0652169
CLUH	2.33196	2.57649	2.99158	5.0349	5.96487	7.95345	0.72887	0.657139	-0.0717307	2.5712	3.28869	0.0653188
UBXN2A	-0.16527	-0.146648	0.897741	0.891762	0.903347	1.86315	0.9951	1.12092	0.125824	0.31066	3.28831	0.0653363
STXBP3	1.40506	2.02954	2.0834	2.6483	4.08275	4.23805	0.0416546	0.707208	0.665553	1.89041	3.28515	0.0654802
ZNF330	1.52701	1.93777	2.39308	2.88189	3.83112	5.25278	0.440304	0.872568	0.432263	1.99177	3.28398	0.0655338
LRRC42	5.29937	5.69409	5.47096	39.3793	51.7715	44.353	-0.242603	0.195052	0.437655	5.49948	3.28386	0.0655392
RDH11	2.45957	2.89219	3.04715	5.50051	7.42395	8.26575	0.143736	0.616462	0.472726	2.82737	3.28348	0.0655564
SIX4	4.20501	3.69348	3.80845	18.4431	12.9374	14.0106	0.0891224	-0.389231	-0.478353	3.91857	3.28315	0.0655715
CYB5RL	0.416723	-0.525674	-0.586704	1.33489	0.694635	0.665862	-0.182735	-1.09103	-0.908298	-0.102843	3.2823	0.0656101
RAB11FIP1	3.56244	4.01132	4.19802	11.8142	16.126	18.3539	0.172624	0.655565	0.482941	3.94727	3.27781	0.0658159
JCHAIN	0.551226	0.536048	-0.357103	1.46533	1.45	0.780731	-0.907111	-0.890476	0.0166356	0.342721	3.27615	0.0658918
HMG20B	5.87615	6.39884	6.22629	58.735	84.3805	74.8687	-0.196806	0.369647	0.566452	6.18248	3.27385	0.0659975
DYNC1H1	4.93002	4.47356	4.54668	30.4847	22.2165	23.3716	0.0582144	-0.365101	-0.423315	4.66135	3.26879	0.0662306
ATG9A	-0.3092	0.534814	0.929763	0.807089	1.44876	1.90496	0.376025	1.3027	0.926676	0.508005	3.26696	0.0663152
ATP13A4	1.51468	0.672386	0.823558	2.85736	1.59371	1.76977	0.119089	-0.700244	-0.819334	1.07752	3.26466	0.0664218
TMCO6	1.60196	1.00994	0.7595	3.03556	2.01383	1.6929	-0.375818	-0.941348	-0.56553	1.18027	3.2646	0.0664243
RANBP2	2.51134	3.01328	2.91494	5.7015	8.074	7.54197	-0.120051	0.425443	0.545493	2.83762	3.26218	0.0665367
MON2	-0.177412	0.849567	0.0153441	0.884288	1.80196	1.01069	-0.865839	0.206563	1.0724	0.347154	3.2615	0.0665684
SARAF	7.39167	7.6376	7.70123	167.925	199.134	208.114	0.0411208	0.324601	0.283481	7.58461	3.25217	0.0670031
PCP4L1	1.95228	2.56327	2.70572	3.86986	5.91046	6.52381	0.117156	0.824287	0.707131	2.45872	3.25111	0.0670529
SESN1	1.0769	1.87627	1.90617	2.10951	3.67125	3.74812	-0.0164562	0.831646	0.848103	1.68196	3.24938	0.067134
PFDN4	5.82954	5.43878	5.43977	56.8679	43.3746	43.4044	-0.0670485	-0.428148	-0.361099	5.57482	3.24799	0.067199
WFDC3	2.29449	1.35738	1.90903	4.90582	2.56219	3.75556	0.543927	-0.297978	-0.841905	1.8823	3.24673	0.0672583
DKK1	2.99713	3.77886	3.39587	7.98412	13.7262	10.5259	-0.323877	0.483524	0.807401	3.46209	3.24558	0.0673124
LOC101908141	-0.898937	-0.481084	0.369795	0.536282	0.716439	1.29217	1.05666	1.67189	0.615224	-0.258179	3.24243	0.0674607
RNF150	1.56867	2.24314	2.91366	2.9663	4.73426	7.53528	0.408797	1.58011	1.17132	2.18326	3.24122	0.0675178
SLC25A15	5.10471	5.46235	5.51705	34.4088	44.089	45.7929	0.0313004	0.41199	0.38069	5.3819	3.23879	0.0676324
PLEKHH3	1.61834	1.34536	2.08827	3.07023	2.54093	4.25236	0.71902	0.476929	-0.242091	1.72567	3.23706	0.0677146
LOC101902694	2.51925	1.95721	1.56695	5.73283	3.88309	2.96278	-0.432253	-0.824708	-0.392455	1.99496	3.23334	0.0678906
VPRBP	0.81304	1.36866	1.80602	1.75691	2.58231	3.49676	0.708964	1.09767	0.38871	1.30797	3.23199	0.0679551
POMGNT1	-0.381842	0.657295	0.550685	0.767457	1.57712	1.46478	-0.124624	0.945979	1.0706	0.388743	3.23062	0.0680199
ABCC10	0.300426	-0.499496	0.450859	1.23151	0.707354	1.36685	0.923552	0.154381	-0.769171	0.188991	3.22678	0.0682031
OXA1L	7.64746	7.78437	7.48657	200.5	220.459	179.342	-0.31739	-0.146568	0.170822	7.64544	3.22476	0.0682997
LOC101902772	1.30573	0.746521	0.348893	2.4721	1.67774	1.27358	-0.41537	-0.950584	-0.535214	0.879211	3.2246	0.0683073
PIGX	4.53481	4.28413	4.67093	23.1799	19.4828	25.4735	0.367503	0.150539	-0.216965	4.50676	3.22422	0.0683255
ZNF106	4.5251	4.98735	5.07781	23.0245	31.7206	33.7732	0.104757	0.571813	0.467056	4.86689	3.22411	0.0683309
DTWD2	3.17372	3.25431	3.80596	9.02371	9.5421	13.9864	0.516292	0.641297	0.125005	3.43575	3.22037	0.0685097
LOC104974007	2.49031	-0.421662	-1.23851	5.61897	0.746564	0.42381	-1.262	-3.44535	-2.18334	0.595833	3.21988	0.0685335
SLC12A9	6.05939	5.71086	6.11433	66.6894	52.377	69.2783	0.381324	0.0684596	-0.312865	5.96735	3.21632	0.0687044
MXRA7	3.18577	2.64447	2.44852	9.09938	6.25265	5.45854	-0.178012	-0.788972	-0.610959	2.80519	3.21611	0.0687145
FBLN7	3.51151	3.55794	3.36916	11.4043	11.7773	10.3328	0.933978	-0.0574804	-0.991458	3.19499	3.21492	0.0687721
BCL2	0.0372724	0.339155	1.1278	1.02617	1.26502	2.18526	0.752264	1.09434	0.342072	0.604158	3.2139	0.0688212
SEPT10	5.76967	5.39496	5.12849	54.556	42.0771	34.9807	-0.296284	-0.586572	-0.290289	5.42489	3.20826	0.0690936
CNOT6	4.97751	4.59005	4.77027	31.505	24.0848	27.2895	0.153463	-0.202421	-0.355884	4.78758	3.20322	0.0693385
LOC101902479	1.30004	1.94181	1.61466	2.46235	3.84187	3.0624	-0.348419	0.335195	0.683613	1.66187	3.2009	0.0694511
LOC101905822	2.2987	0.395915	1.82312	4.92016	1.31578	3.53845	1.65004	-0.510013	-2.16005	1.6947	3.1984	0.0695732
HSPA4L	1.90317	0.964607	1.10788	3.74035	1.95153	2.15529	0.0570274	-0.842154	-0.899181	1.39313	3.19813	0.0695862
EGF	0.981895	0.250874	-0.487345	1.97506	1.18993	0.713337	-0.78269	-1.45039	-0.667697	0.392768	3.19613	0.0696843
SRM	8.30315	8.59325	8.5098	315.862	386.212	364.507	-0.108704	0.233013	0.341717	8.47134	3.19235	0.0698693
SENP2	0.219526	-1.09537	0.215341	1.16435	0.468017	1.16098	1.29127	-0.00614859	-1.29742	-0.0461272	3.18931	0.0700185
TMPO	5.47286	5.7765	5.71448	44.4114	54.8151	52.5087	-0.0889372	0.255995	0.344933	5.65903	3.18835	0.0700659
CLDN23	6.74692	6.89554	7.17636	107.405	119.06	144.644	0.25981	0.412154	0.152344	6.96121	3.1825	0.0703543
SLC36A2	1.24996	0.58375	-0.270795	2.37834	1.49874	0.828863	-0.550657	-1.50241	-0.951753	0.606983	3.17972	0.0704919
FKBP2	5.38907	5.33221	5.79	41.9055	40.2861	55.3304	0.426809	0.403361	-0.0234486	5.50878	3.17736	0.0706089
SMIM10L1	6.10246	5.73793	5.94912	68.7105	53.369	61.7822	0.196373	-0.133351	-0.329724	5.93561	3.17521	0.0707159
SNAPC4	4.61943	4.10718	4.5658	24.5803	17.2339	23.6834	0.542638	-0.0215518	-0.56419	4.44156	3.17243	0.0708545
IPO5	6.99236	7.41137	7.37787	127.324	170.233	166.326	-0.054768	0.403912	0.45868	7.27189	3.17079	0.0709362
ALDH9A1	0.579013	0.916812	1.44201	1.49383	1.88794	2.717	0.614501	1.04763	0.433129	1.005	3.16733	0.0711092
COPS4	6.29276	6.15389	5.93295	78.3989	71.2042	61.0938	-0.242547	-0.346579	-0.104032	6.13786	3.16522	0.0712149
KIF21A	6.59645	6.58595	6.93548	96.7676	96.0657	122.402	0.330692	0.354895	0.0242033	6.71462	3.16512	0.0712198
LOC100126043	2.29892	1.87831	1.63894	4.92088	3.67644	3.11437	-0.271313	-0.652126	-0.380812	1.97269	3.1635	0.0713012
PRDM4	5.46303	5.0634	5.05035	44.1098	33.4375	33.1365	-0.04048	-0.406468	-0.365988	5.20753	3.16034	0.07146
CFAP36	2.98402	2.69746	2.32209	7.91186	6.4866	5.00057	-0.398572	-0.651758	-0.253186	2.7082	3.15683	0.071637
GCNT4	0.518017	1.09835	1.49453	1.43199	2.1411	2.81773	0.489456	0.982096	0.49264	1.0853	3.15359	0.0718007
MPP7	3.8101	4.25502	4.10039	14.0266	19.0936	17.153	-0.177777	0.308444	0.486221	4.07157	3.14943	0.0720115
LOC107133083	6.622	7.08524	6.57435	98.4967	135.79	95.2965	-0.62222	0.00333356	0.625554	6.79739	3.1473	0.0721198
CDK19	1.72156	0.877803	1.59515	3.29793	1.83758	3.02126	0.543774	-0.265367	-0.809141	1.4061	3.14671	0.0721494
PECAM1	-0.302353	0.504796	1.35008	0.810929	1.41892	2.54926	0.828877	2.05173	1.22285	0.705858	3.14373	0.0723015
COL4A3BP	5.97131	6.27571	6.46298	62.7396	77.4775	88.2165	0.153357	0.559152	0.405795	6.25015	3.14172	0.0724039
LOC101907353	1.2936	0.261416	0.545139	2.45138	1.19865	1.45916	0.221063	-0.778472	-0.999535	0.795943	3.13905	0.0725404
MYEF2	2.45454	2.2855	1.74891	5.48139	4.87533	3.36105	-0.536683	-0.676547	-0.139864	2.20444	3.13902	0.072542
KCNK5	1.63514	1.95899	2.32548	3.10617	3.88789	5.01232	0.357461	0.717246	0.359785	2.02011	3.13659	0.0726665
RNF166	0.463552	0.795241	1.38302	1.37893	1.73537	2.60814	0.714622	0.918405	0.203782	0.912099	3.13588	0.0727032
REG3G	1.54265	1.61675	0.626699	2.91329	3.06684	1.54403	-1.03298	-0.567564	0.465414	1.23807	3.12875	0.0730698
SLC18A2	3.41418	2.91597	2.05762	10.6603	7.54737	4.16299	-0.885888	-1.24651	-0.360624	2.85125	3.12875	0.0730701
GSTCD	5.13392	5.42649	5.32768	35.1127	43.0066	40.1599	-0.12239	0.202648	0.325038	5.30235	3.12839	0.0730885
JRKL	4.32616	4.00942	3.85261	20.0588	16.1048	14.4461	-0.174881	-0.461366	-0.286485	4.0756	3.12652	0.0731851
KCTD20	-0.106623	0.583716	1.00853	0.928759	1.4987	2.01185	0.538455	1.12483	0.586374	0.561632	3.12105	0.0734686
RNF13	2.87743	3.42272	3.2885	7.34841	10.7236	9.77096	-0.146774	0.434635	0.58141	3.22147	3.1178	0.0736377
LOC104974070	1.72429	2.67893	0.166738	3.30417	6.40383	1.12252	-0.80978	-1.56884	-0.759064	1.09549	3.11779	0.0736381
VPS37B	5.85704	5.69419	6.0696	57.9623	51.7753	67.1631	0.348945	0.216752	-0.132192	5.87737	3.11757	0.0736493
TNPO1	7.33395	7.61716	7.60149	161.339	196.334	194.212	-0.0412883	0.283499	0.324787	7.52271	3.11599	0.073732
PTPN14	0.657384	1.38318	1.68309	1.57722	2.60843	3.21116	0.154655	0.908222	0.753567	1.26083	3.11514	0.073776
JAM2	3.98145	3.29547	2.99089	15.7956	9.81826	7.94962	-0.304462	-1.02748	-0.723019	3.50607	3.11471	0.0737984
FAM198B	0.342745	0.530125	1.40563	1.26817	1.44405	2.64934	0.793083	1.03018	0.237095	0.833277	3.11333	0.0738704
CYBRD1	4.43534	3.99794	3.58828	21.6356	15.9772	12.0276	-0.417035	-0.824461	-0.407427	4.07756	3.11291	0.0738926
C17H4orf33	2.48562	2.51243	1.95131	5.60074	5.7058	3.86724	-0.575199	-0.517999	0.0571999	2.35068	3.11236	0.0739216
TEX2	8.05144	8.17351	8.51121	265.292	288.716	364.862	0.26578	0.480541	0.214761	8.28029	3.1117	0.0739562
UTP11	1.81814	1.871	1.22366	3.52625	3.65787	2.33539	-0.663725	-0.566168	0.0975572	1.68654	3.11163	0.0739597
FAF2	2.6336	2.67018	3.12093	6.20573	6.36508	8.69946	0.43055	0.50472	0.0741697	2.8334	3.10977	0.074057
OTULIN	0.307203	0.78697	1.08749	1.23731	1.72545	2.12504	0.259819	1.0107	0.75088	0.757862	3.10838	0.07413
PHF6	3.82843	3.45701	3.38235	14.206	10.9815	10.4277	-0.0976076	-0.437853	-0.340245	3.57117	3.1065	0.0742285
RAE1	4.71535	4.98369	4.70098	26.2701	31.6402	26.0098	-0.301679	0.004204	0.305883	4.81153	3.10428	0.0743452
LOC100847143	6.43775	6.06524	6.00091	86.6874	66.9605	64.0403	-0.163818	-0.506175	-0.342357	6.16577	3.10421	0.0743489
TTC28	3.11906	2.56559	2.56033	8.68819	5.91999	5.89843	-0.0636208	-0.588214	-0.524593	2.77109	3.10288	0.0744192
BBS4	1.4578	1.25046	1.93413	2.74688	2.37918	3.82147	0.750437	0.493103	-0.257334	1.58701	3.10094	0.0745216
ITGA6	7.29922	7.39441	6.92458	157.502	168.244	121.48	-0.454101	-0.35619	0.0979113	7.19832	3.10012	0.0745645
LOC101903955	1.46978	2.20889	2.29572	2.76979	4.62321	4.90999	0.336066	0.833367	0.497301	1.94344	3.09754	0.0747009
ANXA6	4.34722	4.29554	3.58297	20.3537	19.6375	11.9835	-0.858401	-0.898913	-0.0405126	4.11957	3.09525	0.0748224
LOC101909040	1.43055	0.546756	0.37245	2.69549	1.4608	1.29455	-0.134716	-1.03194	-0.897222	0.850691	3.09519	0.0748256
FAM120B	2.85363	2.55503	2.18105	7.22816	5.87678	4.53482	-0.439149	-0.697357	-0.258208	2.55529	3.09432	0.0748715
BTG2	5.31549	4.82995	4.93367	39.8219	28.4421	30.5621	0.075797	-0.393169	-0.468966	5.03597	3.09163	0.0750146
LOC104973569	4.74458	4.07809	3.83629	26.8079	16.8899	14.2836	-0.116036	-0.826484	-0.710448	4.15655	3.08823	0.0751957
NR6A1	1.55168	2.53537	2.56238	2.93159	5.79725	5.9068	0.0120708	0.973542	0.961471	2.31972	3.08647	0.0752897
MAN2C1	1.5122	0.908251	0.810872	2.85245	1.87677	1.75427	-0.123206	-0.694922	-0.571717	1.13259	3.08621	0.0753036
CAPS	2.80398	2.21584	2.84676	6.98365	4.64552	7.19381	0.631677	0.0698133	-0.561863	2.65824	3.08557	0.0753377
LOC101906957	0.774532	1.62172	1.49414	1.71064	3.07742	2.81696	-0.0836538	0.843225	0.926879	1.32749	3.08528	0.075353
NABP1	1.25083	1.41546	2.04754	2.37978	2.66745	4.134	0.656753	1.11234	0.455588	1.56231	3.08245	0.0755043
COPB1	-0.00672283	0.839064	0.719727	0.995351	1.78889	1.64687	-0.135986	0.748437	0.884423	0.605663	3.07953	0.075661
GNG5	7.00458	6.80411	6.62695	128.407	111.749	98.8351	-0.146538	-0.361782	-0.215244	6.80799	3.0759	0.0758561
RGP1	5.34378	5.05323	4.99521	40.6106	33.2028	31.8939	-0.0834396	-0.342538	-0.259098	5.13953	3.07345	0.0759881
DHX9	8.62398	8.8902	8.78	394.527	474.48	439.586	-0.135215	0.169136	0.304351	8.76956	3.0708	0.0761315
LYSMD1	3.45691	3.84507	3.53986	10.9808	14.3708	11.6307	-0.325741	0.0974801	0.423221	3.63032	3.07043	0.0761516
LMAN2L	2.75591	2.26448	2.06644	6.75477	4.8048	4.18852	-0.227297	-0.684401	-0.457104	2.40186	3.06898	0.0762299
PLBD2	1.39365	1.79128	2.03309	2.62743	3.46123	4.09279	0.228966	0.665906	0.436939	1.78429	3.06797	0.0762849
CLCN5	1.39349	1.97708	2.56825	2.62713	3.93695	5.93089	0.64926	1.14181	0.492546	2.05941	3.06526	0.0764314
LOC531691	3.07287	3.15198	2.3156	8.41448	8.88874	4.97813	-0.987204	-0.874539	0.112666	2.89526	3.06205	0.0766063
TCEA2	1.92558	1.24428	1.51693	3.79888	2.369	2.86182	0.246679	-0.401796	-0.648475	1.60463	3.06154	0.076634
SMARCAL1	1.33833	2.07186	2.05618	2.52859	4.20427	4.15883	-0.0368841	0.727111	0.763995	1.88237	3.06129	0.0766478
DEK	4.1337	3.93651	3.62894	17.5537	15.3111	12.3714	-0.322848	-0.490023	-0.167175	3.9222	3.05972	0.0767329
UBE2E3	7.80807	7.5176	7.44403	224.112	183.241	174.132	-0.0976954	-0.352546	-0.25485	7.59824	3.05902	0.0767715
ROCK2	6.73063	7.11447	7.20779	106.199	138.57	147.83	0.0825545	0.515563	0.433009	7.03954	3.05617	0.0769271
CHURC1	2.08683	1.69471	2.33655	4.24813	3.23713	5.05092	0.617394	0.258814	-0.35858	2.07221	3.05281	0.0771111
LOC104971436	2.22629	1.72703	1.90881	4.67928	3.31046	3.75499	0.557055	-0.305395	-0.862451	1.9081	3.0513	0.0771941
RAC2	6.30613	7.25887	4.48828	79.1285	153.157	22.4443	-0.629513	-1.53681	-0.907299	5.33654	3.04918	0.0773108
LOC101904578	1.72971	0.791982	0.719656	3.31661	1.73145	1.64679	-0.114711	-1.02923	-0.914519	1.17706	3.04572	0.077501
RING1	6.87481	6.51385	6.85915	117.361	91.3827	116.094	0.316295	-0.0133365	-0.329631	6.75483	3.04489	0.077547
SLC1A5	4.80387	5.13367	5.31673	27.9324	35.1065	39.8562	0.157577	0.647578	0.490001	5.08258	3.04303	0.07765
ABR	2.18306	2.96914	2.90175	4.54117	7.83068	7.47331	-0.0490908	0.777369	0.826459	2.74279	3.04132	0.0777442
ICT1	2.36283	1.74543	1.78549	5.14377	3.35295	3.44736	0.0306414	-0.566553	-0.597194	2.00499	3.03403	0.0781492
LOC107132361	1.28931	1.01119	1.85282	2.44412	2.01557	3.61206	0.812669	0.558088	-0.254581	1.44015	3.03123	0.0783055
LOC100847505	5.10864	4.6214	4.71609	34.5027	24.6139	26.2835	0.0626096	-0.381247	-0.443856	4.82715	3.03031	0.078357
USP7	5.24279	5.02155	4.81873	37.8648	32.4815	28.2216	-0.226744	-0.394398	-0.167653	5.02824	3.02949	0.0784024
HDGFRP2	-0.135862	-0.350093	0.473812	0.910126	0.784534	1.38877	1.29195	0.6124	-0.679552	0.00856232	3.02819	0.0784753
GCC2	5.8801	6.09381	6.29255	58.8961	68.2999	78.3872	0.162784	0.427703	0.264919	6.10137	3.02757	0.0785103
LOC618456	5.154	4.53593	4.35042	35.6049	23.1981	20.3989	-0.215004	-0.617109	-0.402105	4.62243	3.02673	0.078557
SFR1	4.05488	3.68061	3.65483	16.6204	12.8225	12.5954	-0.0472501	-0.384523	-0.337273	3.8101	3.02599	0.0785983
POLR2L	6.91744	6.6979	7.21776	120.881	103.817	148.854	0.516923	0.329132	-0.18779	6.95193	3.02355	0.0787355
CHML	4.87635	5.26831	5.4422	29.3717	38.5407	43.4776	0.212774	0.626847	0.414073	5.18398	3.02146	0.0788527
CTSK	2.76761	2.25472	2.13434	6.80981	4.77242	4.39035	-0.108122	-0.639595	-0.531472	2.40841	3.02036	0.0789147
GGCX	5.53609	6.20972	6.16679	46.4013	74.0139	71.8436	0.0134006	0.560923	0.547522	5.99092	3.02005	0.0789324
NKD2	2.30494	2.05964	3.03654	4.94145	4.16883	8.20524	0.965924	0.751513	-0.214412	2.54364	3.01921	0.0789796
CCDC84	2.98796	2.586	2.42495	7.9335	6.00433	5.3701	-0.188191	-0.557999	-0.369809	2.69245	3.01819	0.079037
PMPCB	6.85464	7.11505	7.02541	115.732	138.625	130.274	-0.108403	0.190172	0.298575	7.00357	3.01784	0.0790568
SEC22C	0.113348	-0.197881	0.621231	1.08174	0.87183	1.53819	0.790235	0.517734	-0.272501	0.267309	3.0169	0.0791101
ZNF787	3.56336	3.15995	3.70247	11.8217	8.93799	13.0183	0.593961	0.14406	-0.449901	3.48419	3.01606	0.0791573
RRAGD	2.84877	2.21978	1.66317	7.20385	4.65823	3.16712	-0.349748	-1.08901	-0.739261	2.23194	3.01528	0.0792015
LOC107131439	2.98812	2.27319	2.6385	7.9344	4.83392	6.22685	0.362933	-0.322673	-0.685606	2.67539	3.01303	0.0793286
CBR1	1.97772	0.936282	1.28023	3.93869	1.91359	2.42878	0.324049	-0.60769	-0.931738	1.42995	3.01121	0.0794317
DCP2	1.59571	1.74203	2.24328	3.02244	3.34505	4.73474	0.455921	0.641647	0.185726	1.89348	3.01112	0.0794372
HCK	3.77347	3.90481	4.36403	13.675	14.9784	20.5923	0.43544	0.599898	0.164458	4.03579	3.00973	0.0795163
RBCK1	0.350329	0.254638	-1.0375	1.27485	1.19304	0.487172	-1.30133	-1.37151	-0.0701792	0.0244831	3.00879	0.0795692
SOAT1	4.23963	4.77188	5.06574	18.8911	27.3199	33.4919	0.281627	0.832981	0.551355	4.75568	3.00723	0.0796584
PANK1	1.81845	1.30998	1.02652	3.52703	2.47939	2.0371	-0.303581	-0.776873	-0.473292	1.43785	3.0042	0.0798306
LOC101904574	1.92877	1.81539	0.675816	3.8073	3.51954	1.5975	-1.13508	-1.2496	-0.11452	1.58452	2.99944	0.0801032
LOC100848405	0.508063	-0.0735349	-0.572824	1.42214	0.950307	0.6723	-0.509472	-1.05976	-0.550285	0.0816036	2.99881	0.0801388
EDEM1	6.68942	6.97708	7.08676	103.209	125.983	135.934	0.0889272	0.459543	0.370616	6.92068	2.99869	0.080146
ZNF444	3.96805	3.71185	4.21574	15.6496	13.1032	18.5808	0.52175	0.304486	-0.217265	3.99067	2.99662	0.0802645
ECT2	1.56251	2.12913	2.0796	2.95367	4.37454	4.22691	-0.068441	0.532937	0.601378	1.96012	2.99636	0.0802798
CYFIP1	7.64842	7.92585	7.87738	200.634	243.175	235.14	-0.0930592	0.219551	0.31261	7.81326	2.99613	0.0802929
AASS	5.01648	5.46387	5.60209	32.3677	44.1356	48.5733	0.145067	0.618943	0.473875	5.31407	2.99481	0.0803685
LRBA	7.25614	7.64373	7.6038	152.867	199.983	194.524	-0.13667	0.283342	0.420012	7.48202	2.99467	0.0803768
GOT1L1	0.67169	-0.65377	-0.632787	1.59294	0.635617	0.64493	-0.0565727	-1.30295	-1.24637	0.0126833	2.99267	0.0804916
MOG	1.0626	2.61012	2.47141	2.08869	6.10555	5.54585	-0.206077	2.49778	2.70386	2.14611	2.9915	0.0805594
XBP1	5.10629	5.45807	5.32904	34.4466	43.9584	40.1977	-0.144502	0.238067	0.382569	5.30647	2.99117	0.0805784
PRADC1	5.71323	5.61515	5.27645	52.4631	49.0149	38.7588	-0.279162	-0.425379	-0.146217	5.51898	2.98931	0.0806853
TUFT1	2.82115	3.06359	3.26288	7.06724	8.3605	9.59899	0.179151	0.452799	0.273648	3.06622	2.98924	0.0806895
PARP10	2.0378	1.11115	1.57271	4.10619	2.16018	2.97463	0.444835	-0.430986	-0.875821	1.62856	2.98882	0.080714
HRG	3.33867	2.46998	2.22162	10.1167	5.54034	4.66417	-0.196807	-1.16671	-0.969898	2.75855	2.98858	0.0807279
CUL3	3.92328	4.34156	4.35562	15.1713	20.274	20.4726	-0.00632126	0.448151	0.454472	4.21786	2.98779	0.0807734
SLC30A7	5.25366	5.52433	5.57515	38.1514	46.0245	47.6746	0.0338596	0.342796	0.308937	5.46053	2.98726	0.080804
SERPINH1	7.78676	7.15418	7.1641	220.825	142.437	143.419	0.00218226	-0.651767	-0.653949	7.42535	2.98698	0.0808199
RBM27	5.38998	5.03518	5.20049	41.932	32.79	36.7709	0.143256	-0.177633	-0.320889	5.21531	2.98624	0.080863
RP9	1.77675	1.24233	1.12897	3.42653	2.3658	2.18702	-0.134541	-0.632207	-0.497666	1.4288	2.98344	0.0810254
SNX21	2.62987	1.7146	2.03127	6.18971	3.28206	4.08764	0.300312	-0.489176	-0.789488	2.12474	2.97531	0.0814984
CAV2	2.01967	2.54451	2.61603	4.05492	5.83412	6.13061	0.0601597	0.636963	0.576804	2.43624	2.97466	0.0815365
MOB1B	1.65632	2.29581	2.09741	3.15212	4.9103	4.27942	-0.23172	0.487968	0.719689	2.04459	2.97254	0.0816608
NPAT	-0.437155	0.516995	1.03653	0.73859	1.43097	2.05129	0.463475	1.47744	1.01396	0.515486	2.97212	0.0816849
LOC101905312	3.22859	2.85259	3.30132	9.3735	7.22297	9.85815	0.428455	0.0846393	-0.343816	3.14523	2.97115	0.0817421
KIFAP3	-0.11227	0.52607	0.825024	0.925131	1.44	1.77157	0.271025	0.937494	0.666469	0.498814	2.97102	0.0817496
CCNB2	5.13621	5.28151	4.84311	35.1684	38.895	28.7026	-0.476906	-0.298813	0.178094	5.10044	2.96928	0.0818515
APOM	1.21195	0.730892	-0.00956409	2.31651	1.65966	0.993393	-0.691862	-1.23709	-0.545232	0.738674	2.96859	0.0818923
KIAA0319L	-0.188682	0.288964	1.00045	0.877407	1.22176	2.00063	0.965216	1.19299	0.227778	0.417609	2.96823	0.0819134
SNAP91	1.44458	-0.0206373	-0.709935	2.72184	0.985797	0.611348	-0.677755	-2.11859	-1.44083	0.572873	2.96698	0.081987
MUS81	2.16242	1.56964	1.61133	4.47665	2.9683	3.05533	0.0158324	-0.547623	-0.563455	1.81541	2.96675	0.0820006
GART	7.70081	7.97768	7.8381	208.054	252.07	228.825	-0.165691	0.149648	0.31534	7.84502	2.9666	0.082009
PIGG	4.26945	4.43551	4.79937	19.2855	21.6382	27.8454	0.334009	0.529843	0.195834	4.5153	2.96206	0.0822769
DDX39B	4.28963	4.58622	4.52335	19.5573	24.021	22.9967	-0.0838144	0.249209	0.333023	4.47319	2.96152	0.0823083
CCDC134	3.63688	3.91173	4.05444	12.4397	15.0504	16.6153	0.111925	0.420378	0.308453	3.87631	2.96145	0.0823127
MOGAT1	8.36197	8.73093	8.97695	329.005	424.885	503.885	0.0704226	0.63216	0.561737	8.76001	2.96103	0.0823378
CELF1	1.27193	1.89667	1.79041	2.41485	3.72353	3.45914	-0.141345	0.515479	0.656824	1.68909	2.95979	0.0824107
SLC6A20	1.95856	1.34054	2.16324	3.88674	2.53247	4.47921	0.816151	0.23274	-0.58341	1.87643	2.95947	0.08243
TMEM170B	3.98599	4.28849	4.30471	15.8454	19.5418	19.7627	-0.0253062	0.82536	0.850666	4.11077	2.95826	0.0825012
KRBA1	-0.267122	-1.21686	0.435271	0.830975	0.430217	1.35216	1.5019	0.580919	-0.920982	-0.215068	2.95227	0.082857
MFAP3L	1.91465	2.23619	2.89028	3.77022	4.71152	7.41412	0.75815	0.976656	0.218505	2.38599	2.94741	0.0831467
CYB5B	8.23652	8.4719	8.31052	301.605	355.055	317.48	-0.184006	0.08873	0.272736	8.34488	2.94704	0.0831688
UTP6	8.38627	8.64733	8.61896	334.595	400.963	393.156	-0.0463671	0.254215	0.300582	8.55664	2.94691	0.0831768
TOP3B	5.68392	5.3753	5.34816	51.4081	41.5075	40.734	-0.0510513	-0.330635	-0.279583	5.47309	2.94385	0.0833596
IL17RD	0.643563	0.928191	1.48149	1.56218	1.90289	2.79237	0.630998	0.84542	0.214422	1.0645	2.94136	0.0835091
HSBP1	6.59514	6.34484	6.21659	96.6798	81.2808	74.3669	-0.145516	-0.361612	-0.216096	6.39883	2.94113	0.0835231
RUVBL1	8.13617	8.39772	8.37085	281.339	337.26	331.037	-0.0497299	0.249308	0.299038	8.30439	2.93895	0.0836538
AP3M1	3.16939	3.87942	3.55081	8.99669	14.717	11.7193	-0.255408	0.393342	0.648749	3.51323	2.93783	0.0837213
CDC42SE2	2.40521	2.6242	2.90531	5.29711	6.16543	7.49176	0.252894	0.514225	0.261331	2.66773	2.93461	0.0839156
HTATSF1	7.58689	7.83292	7.8977	192.257	228.005	238.476	0.0458411	0.328766	0.282924	7.7796	2.93444	0.0839257
SLC19A2	4.94142	5.18129	5.39601	30.7267	36.2848	42.1075	0.229563	0.469897	0.240334	5.17393	2.93347	0.0839843
ADIPOR2	5.95596	6.00022	6.33729	62.076	64.0099	80.8565	0.312864	0.386363	0.0734984	6.10683	2.93332	0.0839933
PAN2	0.900216	-0.317624	-0.236686	1.86635	0.80239	0.848693	0.0260309	-1.16168	-1.18771	0.269288	2.93196	0.0840759
CLK3	1.29638	0.622174	0.595589	2.45612	1.53919	1.51109	-0.0312511	-0.673867	-0.642616	0.905779	2.93099	0.0841344
LOC107132288	3.0024	2.87967	2.17386	8.01333	7.35983	4.5123	-0.849812	-0.919259	-0.0694476	2.6907	2.92958	0.0842198
ZNF76	5.38892	4.9916	5.08245	41.9011	31.8143	33.8822	0.0684722	-0.298765	-0.367237	5.16706	2.92954	0.0842221
VCP	10.6638	10.937	10.8934	1622.26	1960.52	1902.08	-0.0605317	0.247627	0.308159	10.8395	2.92941	0.0842299
TRAM2	2.50203	2.9807	3.52308	5.66483	7.89371	11.4962	0.615876	1.0453	0.429421	3.04302	2.92766	0.0843362
ARMC1	4.65432	5.01443	5.11698	25.182	32.3218	34.7029	0.126642	0.527778	0.401136	4.95406	2.92453	0.0845263
RAD51D	2.05269	1.40861	1.59719	4.14878	2.65482	3.02554	0.175605	-0.428757	-0.604362	1.72654	2.92348	0.0845905
KLHL25	0.405337	0.230203	1.14547	1.3244	1.173	2.21218	0.903246	0.744269	-0.158977	0.674444	2.92236	0.0846588
B4GALT3	2.452	2.89199	2.92539	5.47174	7.42296	7.59679	0.0252187	0.506855	0.481636	2.7844	2.92206	0.0846769
POR	7.42805	7.60028	7.74104	172.213	194.049	213.937	0.12036	0.320795	0.200435	7.59489	2.92201	0.08468
SERPINC1	3.34979	2.9826	2.42973	10.195	7.9041	5.38793	-0.574492	-0.772537	-0.198044	2.9064	2.91907	0.0848595
SEMA3C	1.77587	2.69165	2.81348	3.42444	6.46053	7.02976	0.441313	1.04401	0.602699	2.36132	2.91802	0.0849239
PGBD2	-0.569329	-0.00564227	0.506062	0.67393	0.996097	1.42017	0.599986	1.663	1.06302	0.0174869	2.91741	0.0849615
XKRX	1.79673	1.79162	2.38293	3.47431	3.46204	5.21594	0.672704	0.60023	-0.0724733	2.01447	2.91715	0.0849774
ZNF792	3.46671	3.39794	3.86995	11.0556	10.541	14.6208	0.442722	0.412367	-0.0303545	3.59933	2.91703	0.0849846
TTLL3	3.51899	3.07046	2.80163	11.4636	8.40042	6.97226	-0.355705	-0.731569	-0.375864	3.12724	2.91677	0.0850005
C8H8orf58	6.55661	6.39551	6.20728	94.1317	84.1858	73.8888	-0.204957	-0.337143	-0.132186	6.39468	2.91591	0.085053
NCK1	0.0603773	0.343558	0.902797	1.04274	1.26888	1.86969	0.660461	0.836528	0.176067	0.481026	2.91489	0.0851156
LOC615809	4.9696	4.43238	4.82446	31.3327	21.5914	28.3339	0.36771	-0.0957903	-0.4635	4.73288	2.91283	0.0852421
PARP11	2.4673	2.13829	2.74799	5.53009	4.4024	6.71779	0.655025	0.354381	-0.300645	2.50353	2.91171	0.0853113
PTPRG	4.3582	4.58131	4.73044	20.5092	23.9394	26.5463	0.124136	0.38237	0.258234	4.56592	2.90913	0.0854699
GPAM	1.14839	1.90733	2.38234	2.21667	3.75113	5.2138	0.464638	1.27978	0.81514	1.9194	2.90512	0.0857174
RNF216	0.0683782	0.981708	0.724347	1.04854	1.9748	1.65215	-0.275068	0.641262	0.91633	0.656771	2.9047	0.0857434
ATP6V0D2	3.70833	3.40443	2.51559	13.0713	10.5885	5.71831	-0.643477	-1.17197	-0.528493	3.19794	2.90412	0.0857796
NR2C2AP	2.77987	3.0384	3.27567	6.8679	8.21581	9.68444	0.211644	0.503875	0.292231	3.05077	2.90288	0.085856
NF2	4.97577	5.10186	5.43356	31.4671	34.3409	43.2181	0.477449	0.469814	-0.00763574	5.13682	2.90204	0.0859084
E2F2	1.98194	1.50353	1.41795	3.95024	2.83536	2.67205	0.0874478	-0.54305	-0.630497	1.62997	2.90179	0.0859236
MKRN3	2.05219	1.75166	1.43037	4.14736	3.36746	2.69515	-0.353622	-0.619428	-0.265806	1.77966	2.89834	0.0861379
SEC61A1	9.59296	9.77816	9.92374	772.268	878.052	971.275	0.134817	0.340703	0.205887	9.76515	2.89635	0.0862621
ARCN1	8.37195	8.63469	8.57507	331.289	397.466	381.375	-0.0799811	0.220202	0.300183	8.53129	2.89393	0.0864129
SPX	1.22965	1.37054	0.516555	2.3451	2.58567	1.43054	-0.891311	-0.740604	0.150706	1.1214	2.89382	0.0864198
NELFA	6.15597	5.76441	6.02673	71.3071	54.3574	65.1968	0.2362	-0.126011	-0.362211	5.98527	2.89364	0.086431
CHD6	5.27287	5.40293	5.71994	38.6627	42.31	52.7076	0.26178	0.45269	0.19091	5.48641	2.89089	0.0866029
GRIN1	0.57153	0.858168	1.26525	1.4861	1.81274	2.40368	0.384853	0.708179	0.323326	0.95621	2.88987	0.0866664
HS2ST1	-0.612622	-0.397983	0.44109	0.654007	0.758919	1.35763	0.909422	1.06293	0.153509	-0.0742256	2.88971	0.0866763
PAG11	13.9366	14.4867	14.8243	15679.3	22958.5	29010	0.220149	0.880486	0.660337	14.5213	2.88903	0.0867192
METTL3	6.5732	6.50457	6.26382	95.2205	90.7967	76.8421	-0.262514	-0.294823	-0.032309	6.45637	2.8877	0.0868026
PSMD2	9.42195	9.70194	9.65019	685.947	832.864	803.521	-0.0811057	0.234316	0.315422	9.59431	2.88675	0.086862
FARP1	-0.278201	0.482679	0.483511	0.824619	1.39734	1.39814	-0.0128141	0.768589	0.781403	0.320616	2.88412	0.0870274
TMEM55B	1.01449	0.691739	1.53103	2.02019	1.61523	2.88992	0.784781	0.520064	-0.264716	1.14754	2.88383	0.0870458
LOC104972757	4.77178	2.72777	2.56204	27.318	6.62432	5.90542	-0.161968	-2.18916	-2.02719	3.74368	2.88224	0.0871457
KDM5A	5.91724	5.63672	5.97815	60.4321	49.7532	63.038	0.323783	0.0733632	-0.25042	5.84949	2.88204	0.0871585
AIFM1	5.13664	5.41839	5.41353	35.1788	42.766	42.6221	-0.0221105	0.293222	0.315332	5.329	2.88132	0.0872038
HPGD	-0.185081	-0.18387	1.13253	0.8796	0.880338	2.19243	1.50457	1.42011	-0.0844623	0.431495	2.88117	0.0872133
SRSF11	0.937593	0.391106	-0.044393	1.91533	1.3114	0.969698	-0.376483	-0.9691	-0.592617	0.490085	2.87638	0.0875161
DMAC1	4.27673	3.90232	4.35838	19.3831	14.9525	20.5118	0.477697	0.0960487	-0.381648	4.18682	2.87434	0.087645
SYVN1	6.19301	6.22337	6.56088	73.1616	74.717	94.4106	0.317852	0.337589	0.0197361	6.35186	2.87355	0.0876954
MRPL55	4.66881	4.18289	4.71183	25.4361	18.1625	26.2061	0.499232	0.0515452	-0.447686	4.54201	2.87307	0.0877259
ADAMTS17	3.02579	3.19971	3.62256	8.14429	9.18774	12.3168	0.397871	0.586321	0.18845	3.3067	2.87303	0.0877285
RAB2A	2.46573	2.59413	1.15987	5.52406	6.03824	2.23437	-1.43049	-1.3075	0.122986	2.21112	2.87235	0.0877713
ZNF22	4.44343	4.22282	4.05328	21.7573	18.6722	16.6019	-0.193896	-0.377291	-0.183394	4.25067	2.87132	0.0878368
QKI	4.67876	5.13425	5.22999	25.6122	35.1207	37.5305	0.102997	0.570115	0.467117	5.02139	2.87098	0.0878584
SLC35E3	2.64584	2.72454	2.16566	6.25862	6.6095	4.48671	-0.604617	-0.486406	0.118211	2.54315	2.87006	0.0879174
UPK2	1.3815	0.472314	0.90172	2.60539	1.38733	1.86829	0.39793	-0.472147	-0.870077	0.99807	2.86877	0.0879995
NDUFV1	5.26613	5.35859	5.65177	38.4826	41.0294	50.275	0.273273	0.446874	0.173601	5.4215	2.86849	0.0880174
HOXB9	3.33045	3.74775	3.73173	10.0592	13.4334	13.285	-0.0421166	0.41471	0.456827	3.62197	2.86846	0.0880194
TIMP3	2.3925	2.18699	3.19603	5.25065	4.55355	9.16434	0.83265	0.710323	-0.122327	2.57077	2.86726	0.0880955
HAUS2	0.959414	1.37507	1.68398	1.94452	2.59381	3.21313	0.285182	0.753078	0.467895	1.38699	2.86632	0.0881554
TPGS2	2.08819	2.80135	2.45008	4.25216	6.97094	5.46445	-0.376625	0.383571	0.760196	2.48717	2.86563	0.0881993
PPT2	2.75821	3.04377	3.30945	6.76555	8.24645	9.9139	0.237804	0.560869	0.323065	3.05413	2.86426	0.0882874
LOC101905876	3.79611	3.17653	3.19174	13.8913	9.04129	9.13709	-0.016609	-0.510206	-0.493597	3.36796	2.86417	0.0882931
PELP1	2.60436	3.00935	3.10728	6.0812	8.052	8.61756	0.0722079	0.62365	0.551443	2.90938	2.8629	0.088374
PHACTR4	-0.769457	0.321684	0.213804	0.586638	1.24979	1.15974	-0.15524	0.973203	1.12844	0.0518073	2.86221	0.0884184
AOX1	4.73497	4.62785	4.20846	26.6299	24.7242	18.4873	-0.541325	-0.615656	-0.0743306	4.4969	2.86194	0.0884359
PEX1	5.15086	5.47367	5.41411	35.5275	44.4363	42.6392	-0.0818638	0.274998	0.356862	5.35604	2.86188	0.0884393
DBR1	2.47001	2.81632	3.00746	5.54046	7.04364	8.04146	0.162104	0.549992	0.387887	2.78471	2.86179	0.0884451
LIMA1	2.4746	2.86165	3.13676	5.55813	7.26844	8.79545	0.291552	0.708026	0.416474	2.8671	2.86129	0.0884771
SRF	5.34751	5.39788	5.68961	40.7156	42.1622	51.6112	0.26421	0.34203	0.0778204	5.48074	2.86048	0.088529
GDPD5	1.53465	1.38458	0.68851	2.89718	2.61095	1.61162	-0.687017	-0.8146	-0.127583	1.27349	2.85828	0.0886709
TOR3A	6.42141	6.33817	6.08514	85.7111	80.906	67.8907	-0.269934	-0.319593	-0.0496594	6.28911	2.85787	0.0886971
LOC616329	1.81822	0.964643	1.30689	3.52645	1.95158	2.47408	0.303713	-0.512999	-0.816712	1.4261	2.85689	0.0887597
TUBGCP4	4.01434	3.76426	3.57555	16.1598	13.588	11.922	-0.20569	-0.421683	-0.215993	3.7997	2.84418	0.0895819
WDHD1	1.58988	2.23676	2.35616	3.01024	4.71338	5.12006	0.0971952	0.775917	0.678722	2.11023	2.8441	0.0895868
CNOT7	1.9196	1.88518	2.41566	3.78318	3.694	5.33562	0.732043	0.515018	-0.217025	2.05664	2.84396	0.0895963
PITPNB	3.91245	4.27833	4.10969	15.0579	19.4046	17.264	-0.191218	0.209254	0.400472	4.11314	2.84356	0.0896221
ATG4B	5.30157	5.46091	5.67935	39.4395	44.0452	51.2452	0.189853	0.385578	0.195725	5.48322	2.8428	0.0896719
MRPS22	6.2631	6.08602	5.89068	76.8033	67.932	59.3295	-0.223427	-0.36054	-0.137113	6.08492	2.84163	0.0897478
EXT2	1.5787	1.52672	1.03811	2.98701	2.8813	2.05353	-0.51072	-0.528535	-0.0178149	1.42486	2.84028	0.089836
PHLPP2	-0.632449	-0.472163	0.316782	0.64508	0.720883	1.24555	1.28882	0.953057	-0.335761	-0.219717	2.8381	0.0899783
NUBPL	1.6007	1.13223	0.894027	3.0329	2.19197	1.85836	-0.31849	-0.76245	-0.44396	1.25838	2.83643	0.0900872
LOC514189	6.05848	5.49645	5.19154	66.6475	45.1437	36.5433	-0.350837	-0.879375	-0.528538	5.5913	2.83557	0.0901437
VSIG10	1.94928	1.0916	1.08406	3.86183	2.13111	2.11999	-0.0272614	-0.776686	-0.749424	1.40024	2.83526	0.0901639
MAGEB1	1.58303	0.627994	0.898473	2.99599	1.54541	1.86409	0.0562989	-0.913918	-0.970217	1.05181	2.835	0.0901813
CORO2A	7.46562	7.24365	7.10433	176.757	151.55	137.599	-0.128824	-0.353065	-0.224241	7.26543	2.83491	0.0901867
LOC107132537	1.20613	0.204003	0.78391	2.30718	1.15189	1.72179	0.563613	-0.404148	-0.967761	0.819339	2.83348	0.0902806
MAPK1	6.43187	6.71334	6.73662	86.3349	104.934	106.641	0.00630276	0.320276	0.313973	6.63666	2.83273	0.0903301
ARL6IP1	5.74412	5.99604	5.71083	53.5983	63.8244	52.3759	-0.309479	-0.0193623	0.290117	5.82104	2.83104	0.0904406
GABARAPL1	6.71237	6.45379	6.16272	104.863	87.6568	71.6413	-0.107497	-0.542249	-0.434753	6.40042	2.8256	0.090799
AAGAB	0.26241	0.571747	-0.392335	1.19948	1.48632	0.761895	-0.986289	-0.631923	0.354367	0.249851	2.82513	0.09083
RBM38	1.45966	1.86257	2.28878	2.75043	3.63654	4.88644	0.414738	0.849666	0.434928	1.92076	2.82352	0.0909365
APRT	6.29049	5.99705	6.04831	78.2753	63.8693	66.1793	0.329481	-0.234538	-0.56402	6.05617	2.82174	0.0910543
PSMG4	5.52249	5.11505	5.61141	45.9659	34.6565	48.8881	0.507408	0.169366	-0.338043	5.42611	2.82154	0.0910676
PIP4K2B	-0.485347	-0.29584	0.685233	0.714325	0.814598	1.60796	0.880751	1.11116	0.230409	0.0707841	2.82113	0.0910945
SENP3	2.6399	3.04966	3.26114	6.2329	8.28016	9.58739	0.179254	0.624592	0.445338	3.00944	2.8204	0.091143
NAT9	2.89141	2.43287	2.27166	7.41994	5.39967	4.8288	-0.196232	-0.615197	-0.418965	2.55907	2.8188	0.0912491
PTS	4.74341	4.25218	4.44164	26.786	19.0561	21.7304	0.164639	-0.296149	-0.460787	4.49451	2.81792	0.0913076
RHOB	7.69348	7.19673	7.32995	206.999	146.701	160.892	0.134186	-0.35955	-0.493735	7.42204	2.81541	0.0914748
EAF2	2.34577	3.42175	1.32351	5.08333	10.7164	2.50274	-1.05459	-1.14905	-0.0944677	1.92785	2.81496	0.0915047
STT3B	9.38667	9.58984	9.80239	669.376	770.603	892.919	0.167384	0.408827	0.241443	9.58956	2.81304	0.0916325
ACADSB	3.03127	2.68595	2.23559	8.17527	6.43503	4.70954	-0.449454	-0.758443	-0.30899	2.70468	2.80821	0.0919556
GJA1	6.02912	5.44902	5.07047	65.3049	43.6835	33.6018	-0.362414	-0.642262	-0.279849	5.40019	2.80785	0.0919798
TRMT5	1.07024	1.4515	1.66733	2.09978	2.73492	3.17626	0.193066	0.621477	0.428412	1.43739	2.80666	0.0920596
RPL11	8.38047	8.23062	7.99005	333.252	300.375	254.24	-0.256073	-0.37755	-0.121477	8.2146	2.80563	0.0921283
SPCS3	6.00051	6.09983	6.36081	64.0226	68.5855	82.1853	0.231633	0.367781	0.136148	6.15552	2.80319	0.0922923
STAU1	1.10754	0.480717	0.158033	2.15478	1.39544	1.11576	-0.329777	-0.942686	-0.612909	0.658314	2.80314	0.0922958
CALR	12.0747	12.3571	12.3412	4313.75	5246.34	5188.78	-0.0381712	0.279253	0.317424	12.2666	2.79805	0.0926384
SMAD4	3.5131	3.24482	3.08751	11.4169	9.47958	8.50025	-0.17578	-0.412241	-0.236462	3.29997	2.79789	0.0926494
ATG101	2.71482	3.02458	3.1831	6.56512	8.13749	9.08255	0.131592	0.475967	0.344375	2.98851	2.79734	0.0926866
PTPN11	2.39202	2.91007	2.53326	5.24893	7.51653	5.7888	-0.390014	0.162062	0.552076	2.64018	2.79566	0.0928001
LSM14B	6.68547	6.40845	6.39714	102.926	84.9446	84.2814	-0.0329754	-0.273544	-0.240569	6.50437	2.795	0.0928448
ZCCHC6	1.88198	1.32778	1.24405	3.68579	2.51017	2.36863	-0.119682	-0.647405	-0.527724	1.52909	2.79492	0.0928502
MED18	0.787672	1.52218	1.31823	1.72629	2.87224	2.4936	-0.234413	0.531262	0.765675	1.27521	2.79465	0.0928688
NSA2	7.92931	7.79375	7.54099	243.758	221.898	186.236	-0.274701	-0.354528	-0.0798271	7.7577	2.79408	0.0929073
CCDC151	1.34245	0.501632	1.17216	2.53581	1.41581	2.2535	0.626017	-0.187348	-0.813365	1.06837	2.7936	0.0929395
ALDH1L2	2.44889	1.76051	1.66432	5.45994	3.38818	3.16964	-0.10508	-0.750477	-0.645398	2.01832	2.79329	0.0929608
CYP17A1	5.36459	4.78291	4.01505	41.2006	27.5295	16.1677	-0.727691	-0.676564	0.0511262	4.46214	2.7925	0.093014
OSBPL1A	5.56741	5.23797	5.10923	47.4196	37.7386	34.5168	-0.111283	-0.439531	-0.328248	5.31467	2.79238	0.0930227
MAX	2.1665	1.79473	2.50316	4.48933	3.46951	5.66926	0.679425	0.342703	-0.336721	2.18872	2.78868	0.0932739
AP1B1	3.67427	3.1636	3.40767	12.7663	8.96063	10.6123	0.222418	-0.260746	-0.483164	3.43743	2.78308	0.0936559
ZNF641	1.32257	1.47211	1.98776	2.50112	2.77427	3.9662	0.548857	0.682714	0.133856	1.62607	2.78306	0.0936572
VPS72	5.83099	5.58446	5.53846	56.9252	47.9833	46.4776	-0.0708105	-0.284802	-0.213992	5.65676	2.7792	0.0939218
GNPDA2	0.929729	1.24298	0.451603	1.90492	2.36686	1.36756	-0.807546	-0.461676	0.345871	0.937992	2.77878	0.0939505
TBC1D32	2.09709	1.89503	2.50877	4.27844	3.71931	5.69133	0.597022	0.420297	-0.176725	2.20072	2.77761	0.094031
FAM91A1	1.90655	2.6185	2.33649	3.74911	6.14109	5.05074	-0.31072	0.459606	0.770327	2.33335	2.77722	0.0940575
MAPK13	2.71034	2.27468	1.67374	6.54476	4.83891	3.19041	-0.017583	-0.971161	-0.953578	2.16719	2.77508	0.0942043
LOC107131193	2.5747	2.63314	3.05278	5.95745	6.20376	8.29807	0.552311	0.500979	-0.0513317	2.74075	2.77436	0.0942541
NCOA3	0.391975	0.938794	1.079	1.31219	1.91692	2.11258	0.105702	0.693473	0.587771	0.862798	2.77279	0.0943623
CYSTM1	6.06991	5.69787	5.70122	67.1779	51.9075	52.0281	0.0885073	-0.392352	-0.480859	5.79364	2.77206	0.0944129
PRKX	1.06664	1.68675	1.93968	2.09455	3.2193	3.83621	0.224122	0.871509	0.647387	1.62676	2.77035	0.0945309
AAR2	-0.261078	0.700343	0.369269	0.834464	1.62489	1.2917	-0.334415	0.669295	1.00371	0.376742	2.76795	0.0946967
NABP2	3.31189	3.44463	3.79847	9.93064	10.8877	13.9141	0.326925	0.492451	0.165527	3.53123	2.76751	0.0947276
PPP1R16A	1.76527	1.16802	1.70403	3.39937	2.24704	3.2581	0.803441	-0.0691756	-0.872616	1.53364	2.76307	0.0950356
ZNF384	0.581475	0.846987	1.36026	1.49638	1.79874	2.56732	0.476658	0.780474	0.303816	0.993456	2.75988	0.0952577
IL36RN	1.55785	0.538374	1.26589	2.94416	1.45234	2.40476	1.11363	-0.255641	-1.36927	1.18098	2.7593	0.0952979
SIRT2	6.72196	6.60856	6.41779	105.563	97.5832	85.4961	-0.210321	-0.289643	-0.0793213	6.58982	2.75928	0.0952995
ALDH16A1	6.56204	6.58968	6.86339	94.4865	96.3146	116.436	0.247364	0.310281	0.0629171	6.67467	2.75798	0.0953899
DGCR6L	6.19947	5.96884	6.38204	73.4898	62.6326	83.4039	0.418627	0.274885	-0.143742	6.17849	2.75427	0.095649
RTF1	7.2578	6.96597	6.90889	153.043	125.016	120.167	-0.0737724	-0.334185	-0.260413	7.05586	2.75317	0.0957267
FANCM	4.56329	4.86486	4.80208	23.6421	29.1385	27.8978	-0.0856767	0.250207	0.335884	4.75192	2.75141	0.0958496
MARK1	5.21347	5.15909	4.78898	37.1033	35.7306	27.6457	-0.35145	-0.406447	-0.0549966	5.04953	2.75098	0.0958799
DHX32	6.26719	6.5471	6.34212	77.0214	93.5134	81.1278	-0.221483	0.0921756	0.313659	6.39078	2.75013	0.0959397
TP53BP1	0.634442	1.33707	0.506861	1.55234	2.52637	1.42095	-0.865492	-0.123118	0.742375	0.9074	2.74946	0.0959871
SELPLG	0.14939	0.131185	1.13925	1.1091	1.09519	2.20267	0.987769	1.23264	0.24487	0.546348	2.74713	0.0961507
ATP5F1A	11.3063	11.5483	11.3239	2532.5	2994.94	2563.56	-0.242079	0.0370506	0.279129	11.4003	2.74101	0.0965831
AMT	5.31676	4.92325	5.06337	39.8569	30.342	33.4369	0.120168	-0.24462	-0.364788	5.11132	2.74063	0.09661
TPM1	4.95639	5.37648	5.48674	31.0471	41.5413	44.8408	0.0589048	0.497219	0.438314	5.24767	2.74002	0.096653
KLF6	7.48045	6.96415	7.00804	178.583	124.858	128.715	-0.0508822	-0.466057	-0.415175	7.19761	2.73977	0.0966705
MPP1	8.31862	8.64733	8.5935	319.266	400.964	386.28	-0.077763	0.286439	0.364202	8.52739	2.73969	0.0966762
RTN2	0.196837	0.959965	0.68682	1.14618	1.94526	1.60973	-0.286879	0.512145	0.799025	0.693104	2.73816	0.0967853
ZDHHC5	5.58852	5.90138	6.01785	48.1184	59.7714	64.7966	0.0956406	0.442784	0.347144	5.84451	2.73678	0.0968828
TMEM50A	5.16365	4.73609	4.78631	35.8437	26.6504	27.5944	0.0449277	-0.348037	-0.392964	4.91588	2.73647	0.0969051
MTHFS	3.66179	3.08504	3.09098	12.6564	8.48576	8.52073	-0.00617992	-0.551755	-0.545576	3.29528	2.73529	0.0969887
AURKA	4.30679	4.58329	4.53503	19.7912	23.9721	23.1835	-0.07013	0.242795	0.312925	4.48123	2.73519	0.0969959
UQCRC2	8.67481	8.89618	8.668	408.675	476.45	406.751	-0.258373	0.00737667	0.265749	8.75314	2.73439	0.0970529
EIF2AK4	0.519576	1.00826	0.759117	1.43353	2.01148	1.69245	-0.266438	0.791311	1.05775	0.720461	2.73331	0.0971295
DDX55	5.44893	5.23001	4.98393	43.681	37.531	31.6455	-0.247545	-0.431512	-0.183967	5.24059	2.73254	0.0971844
MTSS1L	4.068	3.40995	3.73919	16.7722	10.6291	13.3539	0.291205	-0.277291	-0.568495	3.72897	2.732	0.0972229
HSPA5	11.6144	11.8883	12.0308	3135.31	3790.74	4184.25	0.124003	0.425476	0.301473	11.8619	2.73161	0.0972507
SLC35B4	4.19556	4.64939	4.78903	18.3227	25.0961	27.6466	0.118407	0.596494	0.478087	4.58499	2.73102	0.0972928
NDUFS4	5.7792	5.55017	5.35642	54.9177	46.8562	40.9678	-0.21618	-0.413657	-0.197478	5.57852	2.73088	0.0973031
SHOC2	-0.577756	0.305464	0.449359	0.670005	1.23582	1.36543	0.124579	1.04412	0.919543	0.175758	2.73056	0.0973258
LOC527981	1.29837	1.35796	0.576796	2.45951	2.56322	1.49153	-0.803835	-0.720185	0.0836495	1.14915	2.73047	0.0973326
C16H1orf115	5.1356	5.00427	5.4886	35.1536	32.0948	44.8987	0.458534	0.402212	-0.0563218	5.21747	2.72929	0.0974168
PLCL2	3.91067	4.00337	4.27601	15.0393	16.0374	19.3734	0.23651	0.625504	0.388995	4.01739	2.72798	0.0975105
PTDSS1	9.68285	9.89015	10.0815	821.919	948.927	1083.51	0.1547	0.421831	0.267131	9.90604	2.72678	0.0975966
TPD52L1	2.35536	3.04429	2.48298	5.11722	8.2494	5.59051	-0.564662	0.153669	0.718331	2.67389	2.7253	0.0977026
THOC7	3.43811	2.50929	3.02655	10.8386	5.6934	8.1486	0.650331	-0.176507	-0.826838	2.92774	2.72487	0.0977334
MALSU1	0.624453	0.146007	0.457411	1.54163	1.1065	1.37308	-1.43952	-1.87455	-0.43503	0.14515	2.7238	0.0978104
BLVRA	6.12189	5.86519	5.68646	69.642	58.2907	51.4987	-0.195651	-0.475297	-0.279647	5.88011	2.72356	0.0978276
FAM83H	5.36147	5.18982	5.57386	41.1114	36.4998	47.632	0.358309	0.219377	-0.138932	5.3821	2.72071	0.0980322
PPHLN1	1.0329	1.48486	0.757545	2.04613	2.79889	1.69061	-0.743611	-0.250346	0.493265	1.14853	2.71881	0.0981689
PTEN	2.44336	2.97177	2.85924	5.43909	7.84501	7.25631	-0.140674	0.420832	0.561506	2.78253	2.71811	0.0982194
PABPC1	12.8286	12.7588	12.3963	7274.3	6930.7	5390.69	-0.280335	-0.412749	-0.132414	12.6428	2.71757	0.0982586
CREB3L2	4.74536	5.21471	5.2944	26.8222	37.1351	39.2439	0.06465	0.547843	0.483193	5.08775	2.71609	0.0983657
PDIA6	10.4088	10.6216	10.7152	1359.45	1575.47	1681.11	0.0768944	0.327316	0.250422	10.5904	2.71409	0.09851
SMAP1	4.93116	4.47429	4.56538	30.5088	22.2278	23.6764	0.0729991	-0.354788	-0.427787	4.67796	2.71025	0.0987887
JAK1	-0.635302	0.378327	0.372232	0.643806	1.29983	1.29435	-0.045425	0.974426	1.01985	0.175179	2.70951	0.0988427
GPR84	1.20925	0.496834	0.51012	2.31218	1.41111	1.42417	-0.0236851	-0.704089	-0.680404	0.806171	2.70946	0.0988459
FAM49A	2.84961	2.87205	2.3283	7.20807	7.32104	5.02213	-0.574407	-0.51827	0.0561369	2.71035	2.70851	0.0989152
FAM210A	0.742521	1.45344	1.19148	1.6731	2.73861	2.28387	-0.264632	0.475672	0.740304	1.19071	2.70726	0.0990064
GPN1	6.02649	6.15336	5.82711	65.186	71.1779	56.7719	-0.373062	-0.214512	0.15855	6.00875	2.7067	0.0990467
GTPBP4	5.81186	5.7737	5.48044	56.175	54.7089	44.6454	-0.31085	-0.318314	-0.00746475	5.69514	2.70564	0.0991241
COMMD3	6.32019	6.11137	5.96787	79.9039	69.1361	62.5902	-0.166977	-0.342665	-0.175688	6.14391	2.70518	0.0991579
MIGA2	4.86257	4.42208	4.86955	29.0925	21.4377	29.2334	0.47251	0.0631039	-0.409406	4.74038	2.70419	0.0992297
SKAP1	5.69389	5.25081	4.85475	51.7646	38.076	28.9352	-0.243473	-0.843869	-0.600396	5.24596	2.70418	0.0992306
LOC107131654	2.42618	2.41809	1.70968	5.37469	5.34463	3.27089	-0.662491	-0.710181	-0.0476899	2.19483	2.70288	0.0993253
AQP1	1.3777	0.637431	0.226359	2.59854	1.55556	1.16988	-0.34905	-1.05185	-0.702798	0.762881	2.7021	0.0993824
HIST3H2A	2.05641	1.34718	1.1112	4.1595	2.54414	2.16026	-0.397551	-0.991014	-0.593463	1.50656	2.70208	0.0993838
CASD1	-0.332831	-0.0581561	0.490107	0.793977	0.960491	1.40455	0.522386	1.14369	0.621305	0.0932656	2.70141	0.0994331
MIB2	5.61144	5.02342	5.2784	48.8889	32.5238	38.8112	0.228858	-0.268632	-0.49749	5.28394	2.70125	0.0994447
CACNA1H	2.16877	1.14755	1.63937	4.4964	2.21538	3.11531	0.470831	-0.425077	-0.895908	1.67048	2.69961	0.0995649
TRIT1	4.88913	5.02353	4.61692	29.633	32.5263	24.5375	-0.426118	-0.253204	0.172914	4.85957	2.69936	0.099583
SP8	4.66054	3.90358	3.84136	25.2908	14.9656	14.3339	-0.095715	-0.700821	-0.605106	4.12234	2.69918	0.0995962
LIN7B	0.642663	0.205275	-0.259797	1.56121	1.15291	0.835205	-0.670495	-1.07196	-0.401461	0.269239	2.69615	0.0998192
LOC104969362	1.69162	0.90467	1.1735	3.2302	1.87212	2.25558	0.229322	-0.528271	-0.757592	1.31511	2.69601	0.0998291
TMEM33	1.80476	2.43232	2.52296	3.49372	5.3976	5.74758	0.0538004	0.715615	0.661815	2.28635	2.69546	0.0998694
NAGA	1.95804	2.60404	1.70257	3.88534	6.07987	3.25481	-0.87464	-0.218019	0.656621	2.1395	2.69523	0.0998864
RFC1	7.37175	7.1949	7.06721	165.621	146.515	134.104	-0.150447	-0.293812	-0.143365	7.21703	2.69448	0.0999416
CSDE1	0.431287	0.902467	0.179345	1.34844	1.86926	1.13237	-0.752701	-0.24905	0.503651	0.57439	2.69314	0.10004
ZMYM1	-0.318291	0.129541	0.681557	0.802019	1.09395	1.60387	0.530084	1.01302	0.482938	0.274245	2.69298	0.100052
LOC100847387	1.61916	0.647972	0.970397	3.07195	1.56696	1.95938	0.446489	-0.641282	-1.08777	1.14471	2.69155	0.100157
ERMP1	6.88125	7.11421	7.06922	117.886	138.545	134.291	-0.0635659	0.206024	0.269589	7.02732	2.68885	0.100357
SLC16A14	2.17686	1.01874	0.776722	4.5217	2.02614	1.71323	-0.00530653	-1.12431	-1.11901	1.26524	2.68769	0.100443
LOC100297097	0.971087	0.234286	0.628569	1.96032	1.17632	1.54603	0.36994	-0.332882	-0.702823	0.676273	2.68765	0.100446
LAD1	1.87558	2.04862	2.42242	3.66948	4.13711	5.3607	0.35228	0.565655	0.213374	2.14396	2.68715	0.100483
METTL14	2.07986	2.3254	2.63506	4.22767	5.01206	6.21201	0.289726	0.592175	0.302449	2.37467	2.68551	0.100605
LOC107132283	2.69561	2.16439	1.98729	6.47828	4.48276	3.96492	-0.142715	-0.693588	-0.550873	2.31713	2.68512	0.100633
PIP4K2A	7.88988	8.2288	8.21699	237.187	299.996	297.549	-0.047715	0.331322	0.379037	8.11272	2.68481	0.100656
WRNIP1	6.35202	6.0806	6.45046	81.6862	67.6772	87.4544	0.375545	0.139359	-0.236186	6.30535	2.68463	0.100669
EMC9	3.27654	2.79199	3.34677	9.69026	6.92586	10.1737	0.584126	0.0726178	-0.511508	3.15674	2.68447	0.100682
PAFAH1B2	5.94935	6.14428	6.24257	61.7922	70.7314	75.718	0.0780912	0.311273	0.233182	6.11833	2.68395	0.10072
FAHD1	5.34325	5.09224	5.01497	40.5957	34.1129	32.3337	-0.0986959	-0.312848	-0.214152	5.15636	2.68374	0.100736
TMEM87B	1.07559	1.80574	2.01698	2.10758	3.49608	4.04736	0.307674	0.954112	0.646438	1.64936	2.68367	0.100741
LOC100847365	2.14042	1.72195	1.38504	4.40892	3.29882	2.61179	-0.351237	-0.697078	-0.345841	1.76608	2.68336	0.100764
ZDHHC9	3.31628	3.69677	3.92386	9.96094	12.9669	15.1775	0.260545	0.641323	0.380777	3.63721	2.68299	0.100792
CDC16	3.43588	3.83597	3.77601	10.8219	14.2804	13.6991	-0.0816272	0.360818	0.442445	3.69422	2.68099	0.10094
LOC100335716	4.15153	3.35673	3.17239	17.7719	10.2442	9.01536	-0.230847	-0.823428	-0.592581	3.51925	2.68003	0.101012
SPDL1	1.67881	1.93688	2.25893	3.20163	3.82878	4.78638	0.316714	0.605768	0.289054	1.99717	2.67983	0.101026
RAB35	7.23376	7.32438	7.50973	150.515	160.272	182.244	0.170846	0.296187	0.125341	7.36109	2.67948	0.101052
ARHGEF39	3.44264	3.15664	2.88019	10.8727	8.91749	7.36248	-0.292042	-0.540123	-0.248081	3.17862	2.67734	0.101212
ATP2C2	5.04726	5.30522	5.64924	33.0657	39.5396	50.1869	0.33118	0.638394	0.307214	5.35345	2.67682	0.101251
LOC107131454	1.45366	0.171247	0.710372	2.73903	1.12603	1.63623	0.638301	-0.800958	-1.43926	0.913406	2.67539	0.101358
LRPPRC	8.13003	8.38142	8.33762	280.145	333.473	323.499	-0.0655033	0.223898	0.289401	8.28878	2.67392	0.101468
ATP5F1B	11.0077	11.2401	11.0332	2058.91	2418.82	2095.68	-0.229315	0.0400271	0.269342	11.0988	2.67369	0.101485
ITPRIPL2	6.24985	5.82207	5.93868	76.1013	56.5743	61.3367	0.0658547	-0.315824	-0.381679	6.02192	2.67293	0.101542
GLE1	3.93328	3.97344	3.63644	15.2769	15.7081	12.4359	-0.357156	-0.282744	0.0744115	3.86101	2.6721	0.101604
TSFM	6.33749	6.58167	6.58218	80.8675	95.7814	95.8151	-0.0263892	0.257309	0.283699	6.50483	2.67191	0.101618
FXYD3	1.04608	0.402614	-0.406418	2.06492	1.3219	0.754494	-0.777356	-1.39552	-0.618162	0.49822	2.67187	0.101621
ALAD	7.49513	7.17756	7.13876	180.409	144.764	140.922	0.0699351	-0.402999	-0.472934	7.21822	2.67075	0.101705
TRNAU1AP	3.63078	3.37676	3.18288	12.3872	10.3874	9.0812	-0.210224	-0.432461	-0.222236	3.41338	2.67036	0.101735
USP3	2.96265	2.4588	2.37785	7.79554	5.4976	5.19762	-0.0945098	-0.56918	-0.474671	2.63818	2.66876	0.101855
MACF1	-0.0683371	-1.06242	0.0657232	0.953737	0.478828	1.04661	1.12316	0.169354	-0.953802	-0.20687	2.66764	0.101939
TADA2A	0.0878767	0.431147	1.0354	1.0628	1.3483	2.04969	0.585393	0.934991	0.349598	0.602331	2.66759	0.101943
NUP88	7.18186	7.28486	7.00094	145.196	155.942	128.084	-0.306379	-0.168198	0.138182	7.1619	2.66707	0.101982
STXBP4	2.73567	3.21379	3.04909	6.66067	9.27782	8.27687	-0.195485	0.328162	0.523647	3.01906	2.66561	0.102092
TMEM43	1.68193	2.05601	2.57372	3.20857	4.15833	5.95342	0.490799	0.903779	0.41298	2.15619	2.66517	0.102125
LOC100298021	2.19902	2.14061	1.38859	4.59168	4.4095	2.61822	-1.07533	-1.12643	-0.051106	1.93907	2.66435	0.102187
ATP5IF1	8.41757	8.01935	8.17208	341.933	259.456	288.43	0.0698482	-0.300494	-0.370342	8.19757	2.66227	0.102344
FAM98C	1.93501	1.53246	1.16172	3.82381	2.89279	2.23725	-0.305823	-0.785911	-0.480087	1.55911	2.6616	0.102395
MMP23B	2.24269	1.53698	1.81744	4.73277	2.90186	3.52454	0.272982	-0.409101	-0.682083	1.9173	2.6589	0.102599
PALLD	1.97773	1.21057	0.889243	3.93873	2.31429	1.8522	-0.39505	-1.14754	-0.752487	1.44043	2.65743	0.102711
NSMF	5.46569	5.10885	5.17259	44.1912	34.5077	36.0666	0.0453341	-0.28145	-0.326784	5.25786	2.65683	0.102756
LOC107131244	3.10582	2.75433	3.2118	8.60885	6.74737	9.26508	0.436636	0.113109	-0.323527	3.03866	2.65633	0.102794
FBXO46	2.39391	1.79102	2.36457	5.25581	3.46059	5.14998	0.647	-0.0288221	-0.675823	2.20685	2.65607	0.102814
BCL7C	5.67129	5.54197	5.85034	50.9599	46.5906	57.6938	0.285774	0.18975	-0.0960245	5.69184	2.65406	0.102967
PEX11A	0.813861	0.604284	-0.166995	1.75791	1.52022	0.890696	-0.851258	-0.976384	-0.125126	0.530451	2.65315	0.103036
FAM160B1	4.07778	4.37756	4.58074	16.8863	20.7863	23.9298	0.162227	0.496509	0.334282	4.34819	2.65188	0.103133
TBL2	6.13137	6.2499	6.39736	70.1016	76.1042	84.2942	0.125835	0.280148	0.154313	6.2627	2.65033	0.103251
LOC104975508	0.991167	0.269748	-0.0975521	1.98779	1.2056	0.934617	-0.303409	-1.05267	-0.749262	0.445927	2.65001	0.103276
LOC101902211	2.00701	1.84914	1.28093	4.01949	3.60286	2.42995	-0.63843	-0.766099	-0.127668	1.75962	2.64947	0.103317
TROAP	2.77975	2.11478	2.24126	6.86733	4.33124	4.7281	0.0903322	-0.52464	-0.614972	2.3987	2.64929	0.103331
NUP205	1.49213	1.35164	1.97995	2.81304	2.55202	3.9448	0.598312	0.499117	-0.0991947	1.64726	2.6492	0.103338
NDUFB3	5.3635	4.98876	4.94938	41.1695	31.7516	30.8967	-0.0913935	-0.406967	-0.315573	5.12806	2.64662	0.103535
ARRDC4	3.40759	3.19337	3.75039	10.6118	9.14743	13.458	0.584006	0.37534	-0.208666	3.46969	2.64523	0.103642
DBI	9.3179	9.03579	8.77155	638.214	524.859	437.02	-0.297421	-0.497776	-0.200355	9.05662	2.64257	0.103846
LOC787812	4.13384	3.64163	3.70943	17.5554	12.4807	13.0813	0.0548017	-0.395244	-0.450045	3.84168	2.64112	0.103958
CSKMT	2.31211	2.735	2.85348	4.96608	6.65758	7.22744	0.093694	0.567217	0.473523	2.66345	2.63713	0.104265
VPS13B	0.329744	0.291782	1.10236	1.25679	1.22415	2.14705	0.896505	0.78016	-0.116345	0.641351	2.63625	0.104333
RFNG	5.9988	5.59475	5.82991	63.9468	48.3267	56.8822	0.238024	-0.163322	-0.401347	5.81339	2.63343	0.104551
ADCK5	2.82527	2.1858	2.40325	7.08748	4.5498	5.28993	0.219943	-0.389599	-0.609542	2.50772	2.6316	0.104693
MRPL30	4.97276	4.84923	4.54699	31.4016	28.8246	23.3765	-0.328265	-0.418519	-0.0902537	4.80574	2.63117	0.104726
CCNB1	7.98796	8.05369	7.80009	253.872	265.707	222.876	-0.276161	-0.177689	0.0984719	7.9528	2.63105	0.104735
ANKRD28	1.34697	2.09773	1.77086	2.54377	4.28037	3.41257	-0.402364	0.426786	0.829151	1.79805	2.62951	0.104855
OAZ2	1.74789	2.12417	2.4138	3.35867	4.35952	5.32876	0.275789	0.687668	0.411879	2.13797	2.6293	0.104872
SLC4A1AP	4.13861	3.85752	3.65935	17.6135	14.4954	12.635	-0.239463	-0.484082	-0.244619	3.90274	2.62713	0.10504
PCP4	4.60057	4.19626	3.05685	24.261	18.3316	8.32154	-0.783989	-1.55442	-0.770429	3.93161	2.62576	0.105147
EID1	4.54352	4.08923	3.98318	23.3205	17.0209	15.8145	-0.139433	-0.56111	-0.421677	4.21694	2.62472	0.105228
LOC785379	-0.457212	0.610322	0.172028	0.728393	1.5266	1.12664	-0.618754	0.483908	1.10266	0.186677	2.62342	0.105329
OTUD7B	6.69935	6.66237	6.99871	103.921	101.291	127.886	0.323378	0.333854	0.0104765	6.79395	2.61865	0.105703
SLC38A10	2.91378	3.11667	3.64876	7.53591	8.67385	12.5426	0.503834	0.707137	0.203303	3.2654	2.61765	0.105781
FLYWCH2	2.72927	2.5832	3.1083	6.63121	5.99267	8.62367	0.500925	0.384642	-0.116282	2.82739	2.6171	0.105824
MAL2	6.44798	6.16636	5.87378	87.3042	71.8222	58.6386	-0.309864	-0.42456	-0.114696	6.12037	2.61651	0.105871
MND1	3.20419	2.96282	2.39991	9.2163	7.79647	5.27769	-0.579699	-0.637709	-0.0580096	2.82818	2.61468	0.106015
MPDU1	2.68283	3.16823	2.85873	6.42115	8.98942	7.25377	-0.338944	0.187986	0.52693	2.92299	2.61438	0.106038
WDR60	3.56418	3.20432	3.19301	11.8284	9.21715	9.14516	-0.0390214	-0.362179	-0.323157	3.33207	2.61233	0.1062
LOC107131287	5.36744	5.50464	4.82948	41.2819	45.4006	28.4327	-0.613479	-0.667949	-0.0544695	5.17398	2.61098	0.106306
PTPN3	-0.174218	0.628141	0.633369	0.886248	1.54557	1.55118	-0.0113631	0.836829	0.848192	0.455235	2.60733	0.106595
NDUFS2	4.08513	4.46987	4.4102	16.9726	22.1598	21.2619	-0.0763207	0.34119	0.417511	4.33617	2.60726	0.106601
CNPY3	5.45851	5.57976	5.8815	43.972	47.8271	58.9535	0.284885	0.433916	0.149031	5.65306	2.60689	0.106629
TPD52	4.85912	5.14804	5.23274	29.0229	35.4581	37.6021	0.0533655	0.412643	0.359278	5.09377	2.60512	0.10677
TMTC1	1.14271	0.241493	0.551654	2.20795	1.18222	1.46577	0.272367	-0.598347	-0.870714	0.727416	2.60497	0.106782
HIST2H2BE	5.35317	5.27391	4.7972	40.8756	38.6906	27.8037	-0.36159	-0.581495	-0.219905	5.11124	2.60361	0.10689
SLC25A39	3.68348	4.0969	3.93333	12.8481	17.1116	15.2774	-0.18282	0.271139	0.453959	3.91727	2.60298	0.10694
C14H8orf59	6.54391	6.1452	6.34535	93.307	70.7768	81.3094	0.144232	-0.214197	-0.358429	6.34472	2.60261	0.106969
VPS33B	3.4366	3.30018	2.98038	10.8273	9.8504	7.89192	-0.336454	-0.434554	-0.0981	3.2588	2.59722	0.107399
LIN52	3.6063	3.19565	3.21864	12.1788	9.16189	9.30911	0.00149332	-0.3769	-0.378393	3.3599	2.59672	0.107438
HSPD1	6.54256	6.82409	6.94804	93.2198	113.306	123.472	0.116754	0.401161	0.284406	6.75917	2.59666	0.107443
LOC532875	2.51859	2.90982	3.03081	5.73022	7.51526	8.17267	0.0978664	0.523601	0.425735	2.8377	2.59549	0.107537
EVI5	1.57649	2.0216	2.13296	2.98243	4.06033	4.38616	0.0903215	0.571369	0.481048	1.9418	2.59339	0.107705
IFN-tau-c1	7.37435	7.31534	6.73807	165.921	159.271	106.748	0.051676	0.901236	0.84956	6.51045	2.5933	0.107712
EIF3H	8.84056	8.65041	8.46818	458.43	401.822	354.142	-0.20282	-0.338727	-0.135907	8.65348	2.59285	0.107748
DENND2D	4.23082	4.11823	3.87609	18.776	17.3664	14.6832	-0.263896	-0.34032	-0.0764236	4.08454	2.59196	0.10782
CAAP1	4.27752	4.56406	4.54363	19.3937	23.6547	23.3222	-0.0434935	0.281444	0.324937	4.46867	2.59104	0.107893
ASL	3.03449	2.81875	3.28096	8.19356	7.05552	9.72004	0.44678	0.261726	-0.185054	3.05944	2.59091	0.107904
BRAP	5.3324	5.63543	5.38055	40.2913	49.7089	41.6587	-0.274732	0.0608286	0.335561	5.45803	2.5908	0.107913
LOC104973517	3.9572	3.36066	3.72583	15.5323	10.2721	13.2308	0.331115	-0.239787	-0.570902	3.69977	2.5899	0.107985
MCAT	5.78661	6.13037	6.15686	55.2003	70.0526	71.3509	0.074781	0.374686	0.299905	6.00111	2.58819	0.108122
THAP11	5.40459	5.64288	5.66024	42.3589	49.9663	50.5711	-0.0033117	0.26971	0.273022	5.57602	2.58809	0.10813
SMOX	0.580969	0.0554084	-0.814191	1.49585	1.03915	0.568727	-0.911544	-1.43233	-0.520788	0.10469	2.58747	0.108181
BNIP1	4.91942	4.62263	4.37068	30.2618	24.6348	20.6874	-0.272825	-0.439544	-0.166719	4.60931	2.58706	0.108214
DCAF7	4.64093	4.88646	4.97829	24.9493	29.5781	31.5221	0.0712261	0.347629	0.276403	4.83998	2.58586	0.10831
GUSB	8.11555	7.60879	8.02961	277.347	195.197	261.308	0.420711	-0.0519464	-0.472657	7.93804	2.58541	0.108346
BICDL2	2.6585	2.68375	3.0939	6.31378	6.42524	8.53801	0.384672	0.445083	0.0604107	2.82895	2.58434	0.108433
XPR1	4.07849	4.39959	4.66346	16.8946	21.1062	25.342	0.220163	0.605507	0.385344	4.40909	2.58424	0.10844
KLHL21	4.21585	4.19465	4.61207	18.5821	18.3112	24.4552	0.380102	0.417157	0.0370547	4.35852	2.58399	0.108461
UCK2	6.62846	6.75812	6.39839	98.9382	108.242	84.3544	-0.39263	-0.148831	0.243799	6.57693	2.58236	0.108593
PUM1	-0.310079	0.201495	0.765477	0.806598	1.14989	1.69993	0.527501	1.10247	0.574966	0.343052	2.58048	0.108745
LOC783376	1.29961	0.701073	0.508108	2.46162	1.62571	1.42218	-0.218617	-0.776572	-0.557956	0.898371	2.5797	0.108808
UBE2R2	6.43845	6.65031	6.68395	86.7296	100.449	102.818	0.0141826	0.265324	0.251142	6.59552	2.57918	0.10885
LOC104973767	2.17266	1.71294	2.40368	4.50855	3.27828	5.29152	0.683997	0.280689	-0.403309	2.12865	2.57769	0.108971
THOP1	6.67237	6.55467	6.95754	101.996	94.0054	124.288	0.390919	0.305716	-0.0852028	6.73586	2.57613	0.109098
KPNA2	9.60491	9.82243	9.59922	778.692	905.414	775.625	-0.245677	0.00824534	0.253922	9.68175	2.57293	0.109358
SLC12A6	0.649427	1.30929	1.48049	1.56854	2.4782	2.79044	0.220819	1.17351	0.952692	1.13459	2.57261	0.109385
UBAP1L	0.310762	-1.10414	-0.318363	1.24036	0.46518	0.80198	0.940989	-0.628787	-1.56978	-0.213628	2.5716	0.109467
GPX7	3.02298	2.79772	2.30323	8.12847	6.9534	4.9356	-0.51223	-0.690708	-0.178479	2.75242	2.57136	0.109486
SPATA16	0.546478	0.288063	-0.454475	1.46052	1.221	0.729776	-0.763498	-0.993856	-0.230358	0.232081	2.57102	0.109514
ARHGEF12	5.04388	5.25362	5.38709	32.9883	38.1502	41.8481	0.107879	0.358838	0.250958	5.23366	2.57078	0.109533
SOHLH1	2.12804	1.25282	1.76177	4.37122	2.38307	3.39114	0.455716	-0.414963	-0.870679	1.77254	2.57034	0.10957
MPHOSPH8	3.1359	2.65004	2.70209	8.79021	6.27683	6.50746	0.0106693	-0.448084	-0.458753	2.85124	2.56913	0.109668
GPAT3	3.76256	3.9915	4.36933	13.572	15.906	20.668	0.521406	0.66979	0.148384	3.99306	2.56699	0.109843
LOC101906226	0.648395	-0.0787504	0.00418449	1.56742	0.946877	1.0029	0.285156	-0.640805	-0.92596	0.229492	2.56606	0.10992
CHD3	6.82401	6.84033	7.10447	113.3	114.589	137.613	0.238176	0.289168	0.0509916	6.92659	2.56563	0.109955
GMPPB	7.30535	7.41486	7.60039	158.172	170.646	194.064	0.159547	0.298577	0.139029	7.44166	2.56504	0.110003
FMO5	3.35828	2.85767	2.92165	10.2552	7.24842	7.57711	0.0429929	-0.420726	-0.463719	3.07427	2.56447	0.11005
LOC104974256	4.85402	5.2257	5.12936	28.9205	37.4189	35.0018	-0.114032	0.362868	0.4769	5.06475	2.56216	0.11024
ADSL	8.04783	8.26523	8.15746	264.63	307.667	285.522	-0.131705	0.117257	0.248962	8.1595	2.56067	0.110362
SS18	2.73231	3.19688	3.02758	6.6452	9.16972	8.15442	-0.186959	0.308088	0.495047	3.00069	2.55974	0.110439
LOC107132295	3.36425	2.84502	3.2879	10.2977	7.18518	9.7669	0.419727	-0.0640738	-0.483801	3.18445	2.55898	0.110502
NKTR	1.12206	0.477025	0.237184	2.17657	1.39187	1.17869	-0.271001	-0.886454	-0.615453	0.689914	2.55675	0.110686
SAMD4A	1.18461	1.37728	1.94103	2.27302	2.59779	3.8398	0.514908	0.770941	0.256033	1.56727	2.55437	0.110883
MCM10	0.672306	1.39848	1.26417	1.59362	2.63623	2.40189	-0.15732	0.61053	0.76785	1.16744	2.55235	0.11105
CCDC117	2.59303	2.96812	3.10768	6.03366	7.82518	8.61998	0.162353	0.530081	0.367728	2.89642	2.5523	0.111054
CRK	3.18285	3.69865	3.56182	9.08102	12.9839	11.809	-0.166348	0.38916	0.555508	3.49602	2.54706	0.11149
LOC107131323	3.35339	2.68124	2.61125	10.2205	6.41407	6.11033	-0.0453004	-0.668641	-0.623341	2.92956	2.54451	0.111702
C21H14orf80	3.89609	3.68937	4.25793	14.8881	12.9007	19.1323	0.813473	0.32935	-0.484123	3.917	2.54203	0.11191
LOC107133289	2.39099	1.97286	2.82989	5.24515	3.92545	7.11018	0.872325	0.749418	-0.122907	2.38068	2.54179	0.11193
GPR107	3.27823	3.67219	3.90464	9.70164	12.7479	14.9766	0.213666	0.62828	0.414614	3.64653	2.54	0.11208
ZCCHC2	1.64765	1.70792	2.33742	3.13324	3.2669	5.05396	0.596653	0.704669	0.108016	1.94913	2.53998	0.112081
TCHP	0.72762	-0.285638	0.616695	1.6559	0.820378	1.53336	0.860997	-0.108691	-0.969688	0.456841	2.53984	0.112093
GGH	5.42663	5.76234	5.48088	43.0109	54.2795	44.6591	-0.317711	0.0663172	0.384028	5.55646	2.5398	0.112096
PRKDC	-0.723622	0.191914	0.355029	0.605575	1.14228	1.27901	0.113267	1.14491	1.03164	0.0677796	2.53919	0.112147
TGS1	0.946733	0.556863	0.073597	1.9275	1.47107	1.05234	-0.511585	-0.876799	-0.365215	0.601767	2.53678	0.112349
SLC17A5	0.82402	1.46042	1.67574	1.77033	2.75189	3.19484	0.204063	0.835955	0.631892	1.39668	2.53586	0.112427
LOC101908279	1.30886	0.530633	0.849481	2.47745	1.44456	1.80185	0.29271	-0.450709	-0.743419	0.963684	2.53544	0.112463
FUNDC1	5.48586	5.33462	5.15095	44.8133	40.3535	35.5297	-0.205088	-0.319014	-0.113927	5.33309	2.53289	0.112677
C22H3orf62	1.73275	1.045	1.25321	3.32361	2.06337	2.38372	0.168835	-0.496707	-0.665542	1.39113	2.53237	0.112721
SCRIB	7.98017	7.61491	8.00469	252.505	196.027	256.833	0.440866	0.0287829	-0.412083	7.85428	2.53218	0.112737
GALE	3.76001	4.08612	4.02824	13.548	16.9841	16.3163	-0.0781679	0.281646	0.359813	3.96867	2.52909	0.112998
ACTN2	1.04309	0.00345022	-0.257678	2.06064	1.00239	0.836433	-0.34506	-1.28989	-0.944833	0.449189	2.52903	0.113003
CNN1	1.94125	1.63022	2.80127	3.8404	3.09559	6.97053	1.16871	0.904759	-0.263954	2.24122	2.52826	0.113068
NUDT9	1.85002	1.9109	2.43486	3.60505	3.76042	5.40713	0.669631	0.606194	-0.0634367	2.06949	2.52789	0.113099
IDS	1.85939	2.62798	2.68828	3.62855	6.18158	6.44544	0.0818779	0.832527	0.750649	2.39137	2.5255	0.113302
NUP107	2.35857	2.81652	2.81595	5.12864	7.04459	7.04184	-0.0237733	0.474014	0.497787	2.68265	2.52519	0.113328
WDR36	1.51543	2.28281	1.83316	2.85885	4.86626	3.56316	-0.470545	0.314691	0.785237	1.94518	2.52365	0.113459
LOC618733	0.671319	-0.0893767	0.959892	1.59253	0.939929	1.94516	1.02375	0.442097	-0.581652	0.571223	2.52119	0.113669
OSGIN1	3.52336	3.15086	3.92345	11.4984	8.88188	15.1731	0.708178	0.427082	-0.281095	3.58643	2.52108	0.113678
FBXO3	6.20185	6.45088	6.39922	73.6108	87.4796	84.4029	-0.0731543	0.218677	0.291831	6.3553	2.51871	0.11388
BMP2	5.78167	5.5274	5.89399	55.0118	46.1225	59.4659	0.350276	0.487709	0.137433	5.64848	2.51814	0.113929
LDOC1	5.29639	6.01602	4.65293	39.2982	64.7147	25.1578	0.0200157	-0.622884	-0.6429	4.90481	2.51728	0.114002
CNNM4	4.5968	4.95954	5.05148	24.1977	31.115	33.1624	0.0641451	0.465025	0.40088	4.88144	2.51709	0.114018
DYNLT3	0.648053	-0.569711	-0.511498	1.56705	0.673752	0.701494	0.339983	-1.12898	-1.46896	-0.011395	2.51501	0.114196
NDUFAF2	4.71936	4.69064	4.28777	26.3433	25.824	19.5321	-0.436675	-0.41035	0.0263248	4.57284	2.51475	0.114218
REXO4	1.49898	0.601911	1.11588	2.82642	1.51773	2.16728	0.484997	-0.378406	-0.863404	1.14404	2.51427	0.11426
SNX30	4.41645	4.7852	4.88639	21.3542	27.5733	29.5768	0.0837343	0.457798	0.374063	4.72543	2.5132	0.114351
STAG2	7.31737	7.61625	7.62584	159.496	196.21	197.518	-0.0186206	0.361459	0.38008	7.51749	2.51279	0.114386
ATP6V0C	6.68271	6.74357	6.9864	102.73	107.156	126.799	0.224364	0.3206	0.0962355	6.80649	2.51187	0.114465
KIAA0368	-0.0528762	1.08082	0.998025	0.964013	2.11524	1.99726	0.0384099	0.972972	0.934562	0.648262	2.51168	0.114481
PCK2	2.45953	3.26828	1.85946	5.50036	9.635	3.62872	0.436759	-0.571399	-1.00816	2.02407	2.51168	0.114482
GLDC	0.70394	-0.0155598	-0.912204	1.62895	0.989273	0.531373	-0.0125489	-1.59921	-1.58666	-0.0640117	2.51166	0.114483
FIG4	1.04193	1.2517	1.6895	2.05898	2.38122	3.22545	0.440516	0.681226	0.240709	1.37797	2.51058	0.114576
CDCA2	6.98517	7.07403	6.80253	126.691	134.74	111.626	-0.289837	-0.167842	0.121995	6.96217	2.51041	0.11459
C9	0.488206	-0.656267	-0.42692	1.4027	0.634518	0.743848	0.542167	-0.90559	-1.44776	-0.0847644	2.50547	0.115015
ALG14	3.83182	4.15324	4.12633	14.2395	17.793	17.4642	-0.0487258	0.315214	0.36394	4.05087	2.50442	0.115107
SLC16A9	5.28413	5.83727	5.84509	38.9655	57.1733	57.4842	-0.0534153	0.584396	0.637811	5.65317	2.50381	0.115159
TSHZ3	1.58749	1.7322	0.795148	3.00526	3.32234	1.73526	-1.0265	-0.851026	0.175471	1.44659	2.50298	0.115231
TBC1D2B	-0.470441	0.0771234	0.634681	0.721744	1.05491	1.55259	0.679476	1.10726	0.427785	0.162929	2.5	0.115488
PRKAG1	5.87185	5.87607	5.61645	58.5605	58.7317	49.0593	-0.283955	-0.249621	0.0343336	5.7958	2.49968	0.115517
NDUFC1	3.77142	3.20573	3.51628	13.6556	9.22618	11.4421	0.220999	-0.315328	-0.536327	3.49847	2.49882	0.115591
TSC1	0.855109	0.0134909	0.536967	1.8089	1.0094	1.45092	0.503311	-0.316125	-0.819436	0.536215	2.49778	0.115682
SRSF5	3.99722	4.25262	4.2966	15.9692	19.0619	19.6519	0.0250539	0.307604	0.28255	4.19013	2.49369	0.116037
RASL10A	1.46812	0.937677	0.183641	2.7666	1.91544	1.13575	-0.79941	-1.30664	-0.507233	0.977281	2.49066	0.116302
SORD	5.82261	5.45112	5.29757	56.5953	43.7471	39.3303	-0.191511	-0.46191	-0.270399	5.52689	2.48942	0.11641
LOC100297779	1.51835	0.00787879	0.583711	2.86463	1.00548	1.4987	0.555193	-0.81688	-1.37207	0.797659	2.488	0.116534
ANKMY2	1.27364	0.801156	1.39218	2.41771	1.7425	2.62475	0.570242	0.128396	-0.441846	1.20017	2.48727	0.116599
CLDN3	3.29464	2.72262	3.04541	9.81263	6.60068	8.25582	0.407572	-0.243174	-0.650746	3.01883	2.48494	0.116803
P3H3	3.46071	2.5911	2.80045	11.0097	6.02556	6.96658	0.161409	-0.769604	-0.931014	2.97628	2.48364	0.116917
FAM126A	5.45292	5.73621	5.92988	43.8017	53.3056	60.9638	0.241314	0.499717	0.258404	5.69836	2.48197	0.117064
LUC7L3	5.55915	5.27978	5.09033	47.1488	38.8483	34.0677	-0.216585	-0.440621	-0.224036	5.31569	2.48182	0.117077
RAB5B	2.23887	2.38605	2.8563	4.72026	5.22725	7.24153	0.448739	0.657238	0.2085	2.51888	2.48175	0.117083
NUPR1	1.14464	0.931751	-0.114462	2.21091	1.90759	0.923726	0.0964819	-1.20921	-1.30569	0.497829	2.47482	0.117695
EIF4E3	4.55526	4.57756	4.10011	23.5109	23.8771	17.1496	-0.601818	-0.473068	0.12875	4.39145	2.47434	0.117738
TTC5	1.61209	2.21212	1.99084	3.05694	4.63356	3.97468	-0.226843	0.405774	0.632617	1.97275	2.47401	0.117767
SLC16A6	4.52629	4.16379	3.88701	23.0435	17.9236	14.7947	-0.166622	-0.589779	-0.423157	4.16116	2.47095	0.118038
WDR13	3.4149	2.87527	3.23782	10.6657	7.33741	9.43369	0.399353	-0.166271	-0.565624	3.18317	2.47027	0.118099
SLC5A1	3.86474	3.22331	4.3355	14.5681	9.33928	20.189	1.02644	1.379	0.352561	3.68675	2.4702	0.118105
TRAF2	2.22128	1.69913	2.54158	4.66307	3.24706	5.82226	0.828313	0.300935	-0.527378	2.1968	2.46628	0.118455
MYLK	4.10815	4.39871	4.57455	17.2455	21.0932	23.8274	0.150208	0.581105	0.430897	4.35558	2.46525	0.118546
LOC104975992	1.06105	0.0761008	-0.668624	2.08646	1.05417	0.629107	-0.798463	-1.66558	-0.867114	0.311595	2.46507	0.118562
PRPF40A	0.817581	1.40146	1.44056	1.76245	2.64169	2.71427	0.0168142	0.63435	0.617536	1.27188	2.46434	0.118628
ESPN	3.19069	2.7285	2.67434	9.13046	6.62765	6.38348	-0.0133464	-0.491296	-0.477949	2.87443	2.45924	0.119084
MYL5	0.927062	0.279895	0.155681	1.9014	1.21411	1.11395	-0.156462	-0.774691	-0.618229	0.528248	2.4577	0.119223
PAG7	0.323659	-0.159502	0.619799	1.2515	0.895334	1.53666	0.710171	1.64771	0.937543	0.0500628	2.45561	0.11941
NOCT	4.18343	3.7603	3.8098	18.1693	13.5507	14.0238	0.088175	-0.358652	-0.446827	3.9253	2.45379	0.119575
LOC100848875	3.88461	4.30595	4.50806	14.7702	19.7797	22.7542	0.257485	0.763718	0.506233	4.27381	2.45154	0.119778
ARL13A	2.1149	2.37399	2.92158	4.33159	5.18372	7.57677	0.839543	0.801493	-0.0380503	2.42338	2.45151	0.11978
C19H17orf58	3.85356	3.80307	3.50482	14.4556	13.9585	11.3516	-0.322855	-0.339195	-0.0163393	3.73137	2.45097	0.119829
HNRNPH1	3.38541	3.44045	3.02628	10.4498	10.8563	8.14709	-0.440605	-0.360357	0.080248	3.30177	2.44993	0.119924
RECQL4	6.09139	5.71915	6.0019	68.1856	52.6786	64.0842	0.287506	-0.0559683	-0.343474	5.94837	2.4493	0.11998
FUCA2	2.51971	1.54524	1.71957	5.73468	2.91852	3.29339	0.0827902	-0.68718	-0.76997	1.88327	2.44732	0.12016
RAB4A	1.87244	1.35019	1.944	3.66153	2.54946	3.8477	0.578068	0.0826064	-0.495461	1.75941	2.44583	0.120295
NNT	-0.376164	0.489516	0.199595	0.770484	1.40397	1.14838	-0.313439	0.587384	0.900823	0.206492	2.44511	0.12036
LIMD1	3.34305	4.11595	3.9833	10.1475	17.339	15.8159	-0.214226	0.589824	0.80405	3.82595	2.44441	0.120424
MMP25	3.78147	3.11539	3.64274	13.751	8.66614	12.4903	0.511965	-0.176342	-0.688307	3.55779	2.44377	0.120482
GLOD4	7.41643	7.4494	7.15806	170.832	174.78	142.82	-0.301115	-0.243598	0.0575169	7.34672	2.44189	0.120653
QRICH1	2.0171	2.41917	2.70158	4.0477	5.34862	6.50512	0.365683	0.693164	0.327481	2.37419	2.44178	0.120664
TWSG1	5.14372	5.44243	5.34229	35.3521	43.4844	40.5686	-0.119938	0.215143	0.335081	5.3137	2.441	0.120735
SCHIP1	-0.490382	0.00631662	0.144408	0.711837	1.00439	1.10528	0.114565	1.09577	0.981209	-0.0848478	2.43997	0.120828
CCBE1	2.95306	1.19183	0.881718	7.74389	2.28442	1.84257	-0.343561	-1.33641	-0.992853	1.50682	2.43957	0.120864
CISD1	4.37927	4.16855	4.01339	20.8109	17.9829	16.1491	-0.179886	-0.357925	-0.178039	4.19789	2.43876	0.120939
PPP6R3	6.79498	6.97783	6.9988	111.043	126.048	127.894	0.00108845	0.219251	0.218162	6.92632	2.43717	0.121084
LOC101908760	1.07869	0.225474	0.5854	2.11212	1.16916	1.50046	0.346978	-0.474731	-0.821708	0.715929	2.43699	0.121101
N4BP2L2	3.74741	3.51575	3.25838	13.4302	11.4379	9.5691	-0.275453	-0.475491	-0.200037	3.53139	2.43651	0.121144
FNDC3B	0.48034	0.949082	1.46507	1.39507	1.93064	2.76078	0.491103	0.984536	0.493432	1.04439	2.43582	0.121207
HBQ1	0.883151	0.752728	-0.255312	1.8444	1.68498	0.837806	-1.04948	-1.02389	0.025593	0.524294	2.43497	0.121285
LOC101903877	0.955786	0.33592	-0.37424	1.93964	1.26218	0.771512	-0.726108	-1.32776	-0.60165	0.446103	2.43452	0.121327
TMEM183A	3.55632	3.78345	3.90972	11.7641	13.7699	15.0295	0.108673	0.375276	0.266603	3.76278	2.43451	0.121327
SEC22A	4.40274	4.70702	4.51108	21.1522	26.1188	22.8019	-0.211474	0.125258	0.336732	4.55059	2.43421	0.121355
VPS16	2.97105	2.71068	2.42379	7.84105	6.54629	5.36579	-0.320205	-0.537617	-0.217412	2.73591	2.4342	0.121356
ARHGDIB	5.143	5.57179	4.5101	35.3344	47.5637	22.7865	-0.418717	-0.624108	-0.205391	4.86903	2.43375	0.121398
IL18BP	2.91642	2.31592	2.42923	7.54968	4.97923	5.38604	0.0705057	-0.507799	-0.578305	2.58265	2.43293	0.121473
NKD1	2.24452	2.75275	1.95199	4.73879	6.74001	3.86908	-0.751199	-0.262033	0.489166	2.3086	2.43071	0.121677
P4HA1	3.05303	2.20873	2.37447	8.29956	4.62269	5.18546	0.148538	-0.566048	-0.714586	2.53919	2.43069	0.121678
TMEM246	2.96167	3.08714	2.47594	7.79027	8.49812	5.56329	-0.634798	-0.426848	0.20795	2.86322	2.42937	0.1218
SLC35B2	3.46687	3.50131	3.86996	11.0568	11.324	14.6209	0.366532	0.412534	0.0460025	3.61692	2.42927	0.121809
ZNF407	0.98111	1.09365	0.57574	1.97398	2.13413	1.49044	-0.985985	-0.845277	0.140708	0.847948	2.42746	0.121976
TMEM59L	2.27588	1.36292	1.22741	4.84292	2.57205	2.34147	-0.167331	-0.896255	-0.728924	1.6165	2.42731	0.12199
GALK1	2.87224	2.91181	3.33442	7.32203	7.52562	10.087	0.397978	0.534562	0.136584	3.04407	2.4269	0.122028
NSMAF	4.61878	5.04045	4.6582	24.5692	32.91	25.2499	-0.33549	0.0636562	0.399147	4.76024	2.42483	0.122219
DCAF16	0.299912	-0.555755	0.464813	1.23107	0.680301	1.38014	1.16501	0.205585	-0.959427	0.178216	2.42425	0.122272
RSRC1	5.99125	5.71981	5.60783	63.613	52.7029	48.7671	-0.116579	-0.364689	-0.24811	5.78423	2.42382	0.122312
SLC41A2	1.59708	1.94703	2.33538	3.0253	3.85581	5.04684	0.410625	0.80527	0.394645	2.01532	2.42216	0.122465
SEC24C	2.93289	3.76084	3.62165	7.63636	13.5558	12.3091	-0.156117	0.618002	0.774119	3.51729	2.4217	0.122508
RAB17	3.40188	2.6999	3.23418	10.5698	6.49755	9.40989	0.614496	-0.149209	-0.763705	3.14591	2.42143	0.122534
PPP1R12C	5.47175	5.19598	5.54639	44.3773	36.656	46.7335	0.344943	0.100856	-0.244088	5.41215	2.42066	0.122605
CCDC34	6.27758	5.95314	5.94738	77.5783	61.9545	61.7077	-0.0534408	-0.348302	-0.294861	6.06535	2.42046	0.122624
ETAA1	1.83536	1.36505	1.1811	3.56862	2.57585	2.2675	-0.11603	-0.633485	-0.517455	1.48933	2.42018	0.122649
TLN1	2.03929	2.49309	2.82237	4.11043	5.62981	7.07322	0.197945	0.675866	0.477921	2.43572	2.41968	0.122696
TADA3	2.10917	1.55408	2.13438	4.31444	2.93647	4.39049	0.554218	0.0228519	-0.531366	1.96311	2.41923	0.122738
NUP160	7.18693	7.46273	7.31937	145.708	176.402	159.717	-0.152145	0.159579	0.311724	7.33178	2.41891	0.122767
UHMK1	2.20942	2.64166	2.96751	4.62491	6.24049	7.82187	0.168854	0.637604	0.46875	2.58067	2.41791	0.12286
LOC784322	1.18069	0.643666	1.33714	2.26686	1.56229	2.52649	0.678464	0.182982	-0.495481	1.11238	2.41662	0.12298
C17H22orf39	3.95775	3.43887	4.02471	15.5382	10.8444	16.2764	0.682766	0.136853	-0.545913	3.81582	2.41618	0.123022
LOC104972800	4.40776	3.8693	4.12903	21.226	14.6142	17.4969	0.19509	-0.34036	-0.53545	4.14647	2.4145	0.123178
IGSF3	7.71537	7.38737	7.3204	210.163	167.425	159.83	-0.0363534	-0.338267	-0.301913	7.44353	2.41403	0.123221
NPLOC4	7.0617	7.26409	7.29795	133.593	153.712	157.362	0.010788	0.248828	0.23804	7.21149	2.41119	0.123487
DPY30	5.35005	5.01068	5.02458	40.7873	32.2377	32.5498	-0.0074689	-0.317703	-0.310234	5.14144	2.40934	0.12366
ORC6	1.88157	1.98792	2.37822	3.68476	3.96666	5.19893	0.377529	0.524273	0.146743	2.11472	2.40926	0.123668
SENP8	1.57224	1.85451	1.14999	2.97367	3.61628	2.21912	-0.722311	-0.415789	0.306522	1.57986	2.40886	0.123705
IPPK	5.00043	5.28331	5.35978	32.0094	38.9434	41.0632	0.111363	0.371962	0.260599	5.20245	2.40881	0.123709
KAT2B	5.41533	5.07896	5.40478	42.6752	33.8002	42.3642	0.304678	-0.00079821	-0.305476	5.30838	2.40877	0.123713
GOLGA2	2.87723	3.23048	3.1307	7.34736	9.38581	8.75858	-0.12237	0.26284	0.38521	3.09563	2.40679	0.123899
S100G	1.71496	0.232039	-0.114063	3.28287	1.17449	0.923982	-0.0744488	-1.47783	-1.40338	0.613226	2.40498	0.12407
LOC101907813	3.1873	2.52469	2.59443	9.10904	5.75448	6.03949	0.106554	-0.558091	-0.664645	2.80823	2.40475	0.124091
DNAJC3	7.91496	8.09683	8.2427	241.346	273.771	302.901	0.118064	0.339487	0.221423	8.0927	2.4044	0.124123
LOC104975694	3.1626	2.58867	2.45356	8.95442	6.01543	5.47767	-0.133319	-0.696588	-0.56327	2.77328	2.40258	0.124295
TAF1	2.828	2.43018	2.40538	7.10088	5.3896	5.29777	-0.0581265	-0.429525	-0.371399	2.57428	2.4022	0.124331
ABCC1	4.60356	5.06011	5.29822	24.3114	33.3615	39.348	0.09502	0.706631	0.611611	5.04812	2.40138	0.124409
SLC38A2	5.20261	5.29183	5.54617	36.8249	39.1741	46.7265	0.239362	0.368375	0.129013	5.35841	2.4007	0.124472
STOM	3.55083	3.32867	2.61605	11.7195	10.0468	6.13068	-0.777675	-0.938884	-0.161209	3.24092	2.40043	0.124498
RHOQ	2.74564	2.61333	3.13347	6.70686	6.11914	8.77544	0.488998	0.398986	-0.0900116	2.85769	2.3994	0.124595
ESPL1	6.99366	7.27715	7.13154	127.439	155.111	140.219	-0.165101	0.147004	0.312105	7.13668	2.39774	0.124752
ITPR1	2.42168	2.67658	3.07745	5.35795	6.39339	8.4412	0.419581	0.689479	0.269898	2.74472	2.39626	0.124892
DLST	7.83974	8.12464	8.11642	229.086	279.099	277.515	-0.0607983	0.261776	0.322574	8.02177	2.39582	0.124934
ARPC2	9.63219	9.52464	9.32799	793.556	736.552	642.694	-0.216581	-0.289592	-0.0730116	9.50347	2.39464	0.125046
DGCR2	5.18803	5.1638	5.56211	36.4546	35.8474	47.2457	0.403048	0.404553	0.00150563	5.30997	2.39443	0.125066
TRAPPC6B	3.55848	3.6141	3.26841	11.7818	12.2448	9.63586	-0.36526	-0.28106	0.0841993	3.49295	2.39267	0.125233
MARK2	0.704592	1.40524	1.5783	1.62968	2.64861	2.98617	0.327935	0.873872	0.545938	1.22182	2.39234	0.125264
SMG6	5.38654	5.53642	5.64817	41.8322	46.4119	50.1499	0.0890464	0.274576	0.185529	5.52826	2.3918	0.125316
CD302	0.925829	0.190165	0.931797	1.89978	1.14089	1.90765	0.729408	0.0215308	-0.707877	0.764056	2.38951	0.125534
MARS2	4.97207	4.92893	4.69146	31.3865	30.4618	25.8387	-0.268396	-0.275864	-0.00746822	4.86773	2.38939	0.125545
TNFRSF21	8.49454	8.08224	7.97159	360.671	271.018	251.008	-0.0853902	-0.370076	-0.284686	8.11811	2.38933	0.125551
ALG11	6.30111	6.46439	6.5717	78.8539	88.3027	95.1217	0.0816768	0.285439	0.203762	6.45069	2.38931	0.125553
HNRNPM	0.980027	1.67339	0.961803	1.9725	3.18964	1.94774	-0.637912	0.00315123	0.641063	1.21927	2.3885	0.125629
ADAM11	1.49994	1.10242	0.81787	2.82831	2.14714	1.7628	-0.397047	-0.758791	-0.361743	1.17868	2.38685	0.125788
DHRSX	1.19477	1.01539	1.73805	2.28908	2.02145	3.33583	0.699478	0.632433	-0.067045	1.35517	2.38575	0.125892
GOT1	7.6212	7.97586	7.36088	196.884	251.753	164.379	-0.373055	-0.246772	0.126283	7.56271	2.38559	0.125907
ANKLE2	6.62385	6.8066	6.86957	98.6227	111.942	116.935	0.0417441	0.26235	0.220606	6.77085	2.38527	0.125938
MTG2	1.32268	0.572728	1.1079	2.50131	1.48733	2.15532	0.527477	-0.222438	-0.749915	1.05939	2.3849	0.125974
LOC101906669	1.26179	0.276091	0.444197	2.39794	1.21091	1.36056	-0.125298	-1.08316	-0.957862	0.716681	2.38469	0.125994
F5	6.54634	6.71981	6.73616	93.4639	105.406	106.607	-0.0140237	0.462308	0.476332	6.61434	2.38261	0.126193
CALML5	9.66684	8.96558	8.85122	812.847	499.929	461.831	-0.215948	-0.793901	-0.577953	9.15609	2.38162	0.126288
APPL1	5.74326	6.00338	5.91801	53.5664	64.1501	60.4642	-0.110049	0.186618	0.296667	5.89127	2.38117	0.126331
AAED1	2.39839	1.74887	2.21501	5.27213	3.36095	4.64286	0.448445	-0.16592	-0.614365	2.15558	2.38063	0.126383
TIPRL	2.83808	3.08084	3.278	7.15066	8.46104	9.70007	0.17201	0.452202	0.280192	3.08172	2.37957	0.126485
LOC107132180	0.785466	1.62871	1.38906	1.72365	3.09237	2.61908	-0.266951	0.603424	0.870375	1.3345	2.37952	0.126489
TLK1	2.23167	2.77154	2.80155	4.69676	6.82838	6.97188	0.0156301	0.610532	0.594902	2.6329	2.37898	0.126541
DDX24	2.69351	2.25697	2.71758	6.46883	4.77987	6.5777	0.44082	0.0295574	-0.411263	2.57801	2.37858	0.12658
MAP1S	4.2022	4.61948	4.76688	18.4072	24.5812	27.2254	0.254941	0.567427	0.312486	4.49115	2.37774	0.126661
OCEL1	0.122382	0.362764	0.916426	1.08853	1.28589	1.88743	0.533114	0.809325	0.276211	0.543042	2.3744	0.126982
PHLDB1	-0.794941	0.175342	0.342225	0.576367	1.12923	1.26771	0.107669	1.10951	1.00184	0.0262949	2.37216	0.127199
STOX2	4.51447	4.18958	4.01404	22.8555	18.2469	16.1565	-0.213816	-0.51626	-0.302445	4.25244	2.37215	0.1272
THAP9	3.04484	3.32259	2.88563	8.25253	10.0046	7.3903	-0.450346	-0.135933	0.314413	3.10614	2.37146	0.127267
KRBA2	2.33029	2.01846	1.65355	5.02905	4.05151	3.14607	-0.270432	-0.684451	-0.414018	2.00165	2.37131	0.127282
LASP1	5.57446	5.96272	6.06684	47.6518	62.3673	67.0348	0.208319	0.527679	0.31936	5.84072	2.37053	0.127357
LOC100848339	3.51563	2.95593	3.04309	11.4369	7.75932	8.24254	-0.101139	-0.607997	-0.506858	3.17289	2.37052	0.127358
WDR41	4.33547	4.26736	4.00149	20.1887	19.2577	16.0166	-0.281393	-0.321231	-0.0398387	4.21305	2.36794	0.127608
GFER	5.85237	5.87339	6.15113	57.775	58.6226	71.068	0.295373	0.406826	0.111453	5.96193	2.36606	0.127791
ATG4C	1.47336	1.87162	2.06821	2.77668	3.65943	4.19367	0.170338	0.611079	0.440741	1.83973	2.36437	0.127955
PYGL	1.065	-0.698634	0.0484923	2.09218	0.616155	1.03418	0.804165	-0.874391	-1.67856	0.287107	2.36409	0.127982
NOTCH1	0.817556	0.0148663	-0.150205	1.76242	1.01036	0.901122	-0.188215	-0.930778	-0.742563	0.337992	2.36309	0.12808
PRR12	5.42759	5.2989	5.60796	43.0396	39.3665	48.7712	0.428954	0.185378	-0.243576	5.41016	2.36204	0.128182
ALG12	3.03194	3.36628	3.56654	8.17909	10.3122	11.8478	0.192384	0.554588	0.362204	3.33772	2.36158	0.128227
PUSL1	3.73329	3.2637	3.10622	13.2994	9.60445	8.61125	-0.100753	-0.671544	-0.570791	3.34452	2.36114	0.12827
SEC14L4	2.82165	3.09559	3.15602	7.06968	8.54803	8.91369	0.0301411	0.892934	0.862793	2.93219	2.36084	0.128299
LOC785540	2.35846	1.93986	3.07753	5.12822	3.83667	8.44167	1.06567	0.97763	-0.0880439	2.53864	2.35672	0.128702
KDR	1.97189	-0.490944	0.514398	3.92281	0.711559	1.4284	0.969654	-0.739526	-1.70918	0.573857	2.35656	0.128718
FA2H	1.37594	1.17913	-0.346826	2.59538	2.26441	0.786312	-0.63127	-1.67436	-1.04309	0.660116	2.35457	0.128913
CC2D2A	2.17496	1.86777	1.60895	4.51574	3.64969	3.0503	-0.0159721	-0.557136	-0.541164	1.84225	2.35417	0.128952
SNRPN	6.47087	6.11325	6.14015	88.7005	69.2265	70.5292	-0.00556634	-0.33617	-0.330604	6.24515	2.35353	0.129016
SLC1A1	7.03737	7.42714	7.65552	131.359	172.105	201.624	0.0831749	0.590438	0.507263	7.39803	2.35343	0.129025
WDR73	5.00397	4.65451	4.86033	32.0882	25.1853	29.0473	0.179889	-0.134831	-0.31472	4.84713	2.35288	0.129079
BRCA1	0.478464	1.25999	0.632384	1.39326	2.39494	1.55012	-0.632528	0.191265	0.823792	0.863222	2.35158	0.129207
PSMC3	2.0413	2.54478	2.19342	4.11617	5.83521	4.57388	-0.363948	0.177596	0.541544	2.29184	2.35101	0.129263
ALDH2	6.94282	6.9154	6.50859	123.026	120.71	91.0499	-0.164009	-0.416121	-0.252112	6.71476	2.35048	0.129316
ITSN1	6.9587	7.11074	7.29606	124.388	138.212	157.157	0.137346	0.355368	0.218022	7.14286	2.34815	0.129546
PRKRA	-0.212273	0.887869	0.613008	0.863176	1.85044	1.52944	-0.438047	0.66666	1.10471	0.47834	2.34796	0.129564
NT5E	5.47578	5.26193	4.72962	44.5014	38.3707	26.5312	-0.525295	-0.657707	-0.132412	5.15367	2.34733	0.129626
LOC100337251	0.828546	1.52431	2.24822	1.7759	2.87649	4.75096	0.664837	1.34373	0.678892	1.67238	2.3465	0.129708
ZNRD1	1.42964	1.84056	1.31639	2.6938	3.58149	2.49043	-0.542796	-0.0898488	0.452948	1.56573	2.34337	0.130018
FEM1A	6.55867	6.4261	6.77474	94.266	85.9899	109.496	0.361473	0.24448	-0.116994	6.59046	2.34318	0.130037
ELMO3	0.365132	-0.118056	-0.74721	1.288	0.921429	0.595755	-0.65399	-1.10512	-0.45113	-0.0375662	2.34102	0.130251
CWF19L2	1.75865	1.50539	0.957528	3.38381	2.83902	1.94198	-0.593174	-0.779617	-0.186443	1.48286	2.34032	0.130321
FXYD5	1.01652	0.236846	-0.0536273	2.02303	1.17841	0.963511	-0.30054	-1.05178	-0.75124	0.517156	2.33912	0.130441
LOC101902435	3.68895	3.31772	3.30187	12.8969	9.97088	9.86193	-0.0288663	-0.365358	-0.336492	3.45606	2.33861	0.130491
LOC107133198	4.19318	3.61329	3.37219	18.2925	12.2379	10.3546	-0.546694	-1.0306	-0.483911	3.76609	2.33701	0.13065
BSDC1	0.614711	1.31085	1.45361	1.53125	2.48087	2.73892	0.207133	0.847781	0.640648	1.16228	2.33663	0.130688
CASC5	6.26587	6.4472	6.52776	76.9511	87.2571	92.2682	0.0562158	0.271461	0.215245	6.4174	2.33371	0.13098
KLC4	4.27013	4.05168	3.86981	19.2946	16.5836	14.6194	0.311198	-0.373486	-0.684684	3.95632	2.33356	0.130995
ME1	5.13931	4.76234	5.0254	35.2442	27.1398	32.5684	-0.098915	-0.44203	-0.343115	4.88841	2.33336	0.131015
SLC35C2	6.4325	6.41232	6.68479	86.3724	85.1728	102.878	0.253927	0.267889	0.0139623	6.5138	2.33205	0.131146
PRPF6	3.84161	3.39774	3.83639	14.3364	10.5395	14.2846	0.407762	-0.00267806	-0.41044	3.70677	2.33168	0.131183
UNC45B	1.02668	0.497056	-0.569711	2.03733	1.41133	0.673752	-0.722569	-1.23831	-0.515739	0.189425	2.33044	0.131307
TMEM65	5.60461	5.88073	5.93577	48.6581	58.922	61.2131	-0.039899	0.337496	0.377395	5.83044	2.32819	0.131534
UTP20	3.21675	3.10149	2.77244	9.29689	8.58303	6.83263	-0.345832	-0.421619	-0.075787	3.05011	2.32609	0.131745
ANAPC13	3.87855	3.57746	3.4786	14.7082	11.9377	11.1471	-0.122907	-0.3855	-0.262593	3.66156	2.32539	0.131815
SMUG1	2.72149	2.99095	3.25374	6.59556	7.94996	9.53838	0.237704	0.568209	0.330505	3.00414	2.32451	0.131904
FAM89A	2.24283	2.26298	1.35704	4.73324	4.79982	2.56158	-0.368476	-0.875555	-0.507079	1.83404	2.32431	0.131924
AKR1D1	7.70562	7.28353	7.00255	208.749	155.797	128.226	-0.164152	-0.75176	-0.587608	7.1823	2.32414	0.131941
PIK3CA	4.31585	4.63715	4.65237	19.9159	24.8841	25.1479	-0.00285126	0.354915	0.357766	4.54518	2.32414	0.131941
WIPF2	0.425362	0.93351	1.28366	1.34291	1.90992	2.43456	0.326108	0.867103	0.540995	0.951831	2.32346	0.13201
NOP14	3.69433	3.97197	3.74466	12.9451	15.6922	13.4046	-0.245898	0.0644033	0.310301	3.81245	2.32315	0.132041
LOC107132704	1.70099	1.12279	0.808828	3.25124	2.17768	1.75179	-0.345293	-0.788361	-0.443068	1.21495	2.3225	0.132106
PRR22	0.598022	-0.0387612	-0.122597	1.51364	0.973491	0.918532	-0.107075	-0.715907	-0.608832	0.232711	2.32161	0.132196
AP2M1	6.80735	7.03822	7.08354	112	131.436	135.63	0.0196536	0.284833	0.26518	6.97897	2.32057	0.132301
TUBA1B	10.275	10.5656	10.4397	1239.07	1515.52	1388.89	-0.147068	0.174828	0.321896	10.437	2.32006	0.132353
BZW2	3.55158	3.83429	3.94448	11.7255	14.2638	15.3959	0.0765937	0.395622	0.319028	3.78417	2.31901	0.132459
LOC100848538	1.96187	2.02134	1.4904	3.89568	4.05961	2.80967	-0.547401	-0.459429	0.0879723	1.86146	2.31884	0.132476
ZNF639	0.899993	1.07055	1.5021	1.86606	2.10023	2.83254	0.423082	0.625818	0.202736	1.21215	2.31777	0.132585
PNLIP	1.05238	1.24061	1.90592	2.07396	2.36299	3.74747	0.570163	0.789277	0.219114	1.41551	2.31489	0.132877
UBR7	6.44545	6.63248	6.41991	87.1514	99.2147	85.6223	-0.228065	-0.00652786	0.221538	6.50502	2.31483	0.132883
STK4	3.84903	4.16735	4.20435	14.4104	17.9679	18.4347	0.00864379	0.365086	0.356442	4.08079	2.30946	0.13343
C1H3orf52	1.38497	0.640961	1.26169	2.61167	1.55937	2.39777	0.604232	-0.0858783	-0.69011	1.1555	2.30704	0.133678
COMMD6	1.95572	1.76047	1.24302	3.87909	3.38809	2.36694	-0.494945	-0.694668	-0.199723	1.69254	2.30588	0.133796
MCM6	8.02251	8.20819	7.98102	260.025	295.741	252.655	-0.247453	-0.028102	0.219351	8.07439	2.30569	0.133816
FAM234A	0.822567	0.51695	1.32345	1.76855	1.43093	2.50263	1.02532	0.608748	-0.416567	0.872642	2.30535	0.133851
MAU2	5.82162	5.52578	5.53765	56.5563	46.0707	46.4514	-0.0183982	-0.284654	-0.266256	5.63326	2.305	0.133886
TFRC	5.66168	5.7832	6.07516	50.6217	55.0703	67.4227	0.213649	0.372328	0.158679	5.82118	2.30283	0.134109
CGA	3.79131	3.52745	1.37563	13.8451	11.531	2.59481	-1.50106	-2.13347	-0.632413	2.81088	2.30213	0.134181
TJP3	2.78734	2.87706	3.45703	6.90356	7.3465	10.9817	0.556547	0.651572	0.0950252	3.07677	2.29956	0.134445
NUP210	6.24736	6.38854	6.68833	75.9699	83.7804	103.131	0.298501	0.449267	0.150766	6.43807	2.29932	0.134469
PKD2L1	4.73189	3.96629	4.36378	26.573	15.6305	20.5886	0.596991	-0.372785	-0.969776	4.38023	2.29932	0.13447
RAF1	4.238	4.52386	4.64072	18.8697	23.0048	24.9458	0.0939674	0.400784	0.306817	4.48263	2.29667	0.134743
RBBP5	5.11166	5.04164	4.77269	34.575	32.9372	27.3352	-0.293532	-0.328545	-0.0350134	4.98768	2.29639	0.134772
DDX47	6.51639	6.74778	6.53144	91.5436	107.469	92.5039	-0.235316	0.0303672	0.265683	6.60765	2.29604	0.134808
HEG1	2.56506	3.00067	3.17401	5.91778	8.0037	9.02551	0.300461	0.616372	0.315911	2.89009	2.29549	0.134865
ZNF277	5.6344	5.4878	5.31199	49.6735	44.8736	39.7255	-0.200432	-0.306675	-0.106243	5.4863	2.29444	0.134974
TCTN1	1.34527	0.84835	0.648918	2.54077	1.80044	1.56799	-0.206871	-0.673881	-0.467009	1.01027	2.29386	0.135034
TM9SF1	2.4732	2.64558	3.01076	5.55274	6.25746	8.05988	0.33297	0.53766	0.20469	2.72681	2.29366	0.135055
ATP5PB	9.33256	9.28108	9.04687	644.732	622.132	528.908	-0.255121	-0.273066	-0.0179443	9.22873	2.29229	0.135196
DOCK5	1.02232	1.736	0.920751	2.03119	3.33111	1.8931	-0.844589	-0.0784385	0.76615	1.30467	2.29152	0.135276
EIF4A3	8.13279	8.1347	7.92546	280.681	281.053	243.109	-0.231058	-0.197264	0.0337933	8.07028	2.29059	0.135373
LOC100849043	-0.616103	0.579104	0.405809	0.652431	1.49392	1.32483	-0.346602	0.844773	1.19138	0.21819	2.29054	0.135377
DDX41	6.61098	6.46814	6.31693	97.747	88.5327	79.7231	-0.166103	-0.281803	-0.1157	6.47211	2.28908	0.135529
TMEM2	-0.680599	0.694585	0.943607	0.623906	1.61842	1.92333	0.251382	1.64315	1.39177	0.519884	2.28884	0.135555
FKBP9	7.35157	6.99905	6.94621	163.321	127.916	123.315	-0.0574178	-0.356298	-0.29888	7.08455	2.2875	0.135693
SLIT3	2.01152	1.2792	0.435065	4.03205	2.42705	1.35197	-1.242	-1.22227	0.0197323	1.02768	2.2868	0.135767
PARM1	4.21977	3.80971	3.54844	18.6328	14.0229	11.7	-0.344822	-0.663307	-0.318485	3.85749	2.2864	0.135809
MAPK14	3.40611	3.31403	2.89717	10.6008	9.94539	7.44964	-0.427546	-0.441371	-0.0138243	3.21517	2.28615	0.135834
PEPD	4.39911	4.6604	4.77953	21.0991	25.2884	27.4651	0.102183	0.403805	0.301622	4.62947	2.28336	0.136125
C16H1orf233	4.05303	3.3942	3.96329	16.5991	10.5137	15.598	0.528664	-0.0916429	-0.620307	3.81975	2.28289	0.136174
C5H12orf66	2.09167	2.39381	2.62714	4.2624	5.25543	6.17798	0.210923	0.542291	0.331367	2.39933	2.28067	0.136407
NUAK2	3.78654	3.35235	3.46033	13.7994	10.2131	11.0069	0.0749776	-0.327939	-0.402917	3.54531	2.27869	0.136614
HAUS8	6.31001	6.22116	5.98115	79.3419	74.603	63.1694	-0.267408	-0.314739	-0.0473313	6.18298	2.27846	0.136638
ANO3	2.19733	1.22391	1.40375	4.58629	2.3358	2.64588	0.140343	-1.08585	-1.2262	1.58719	2.27834	0.136651
ESD	3.63672	3.80327	4.0294	12.4383	13.9604	16.3294	0.202879	0.405398	0.202519	3.83995	2.27668	0.136825
TKDP2	2.18	6.21027	0.148826	4.53153	74.042	1.10867	-1.92605	-1.62766	0.298382	1.49652	2.27565	0.136934
UBA7	1.07543	0.293927	1.11293	2.10736	1.22597	2.16285	0.812934	0.0698198	-0.743114	0.908594	2.26926	0.137606
TNKS1BP1	3.44123	3.7784	3.93551	10.8621	13.7218	15.3006	0.12999	0.496576	0.366586	3.72678	2.26748	0.137795
USP32	6.22523	6.53268	6.53894	74.8136	92.5835	92.9861	-0.0174358	0.327683	0.345119	6.44113	2.26588	0.137965
ZBTB17	5.78953	5.4662	5.52854	55.3123	44.2068	46.1589	0.040265	-0.249012	-0.289276	5.59738	2.26444	0.138117
SHTN1	3.50083	4.00902	3.80565	11.3202	16.1003	13.9834	-0.216412	0.329568	0.54598	3.79402	2.26141	0.138439
LOC100847695	3.01913	2.50649	2.37659	8.10678	5.68236	5.19307	-0.113045	-0.596891	-0.483846	2.68252	2.26019	0.13857
CDKN2AIPNL	5.83701	5.79657	5.51521	57.1632	55.5829	45.7346	-0.293107	-0.299413	-0.00630534	5.72853	2.2593	0.138665
OTUD1	3.43203	3.36201	3.80047	10.793	10.2817	13.9334	0.412876	0.384558	-0.0283175	3.54841	2.25886	0.138711
PSMG2	6.66227	6.77088	6.52293	101.285	109.204	91.9597	-0.268662	-0.123433	0.14523	6.65886	2.25878	0.13872
LOC100848985	4.77748	4.42065	4.85621	27.4261	21.4164	28.9644	0.405858	0.0878473	-0.31801	4.69734	2.25838	0.138763
UBAC2	2.41603	2.62872	2.87423	5.337	6.18476	7.33212	0.221881	0.464246	0.242365	2.66075	2.25776	0.138828
RPL35A	8.15813	8.10552	7.82685	285.655	275.426	227.047	-0.306494	-0.317295	-0.0108012	8.04406	2.25661	0.138952
ZCCHC9	5.57579	5.31455	5.26265	47.6957	39.796	38.3898	-0.0735301	-0.300564	-0.227034	5.39447	2.25645	0.138969
SH3RF2	4.46825	4.87581	4.67265	22.1349	29.3605	25.504	-0.222753	0.169983	0.392736	4.70747	2.25624	0.138991
EIF4E2	5.42271	5.29579	5.07507	42.8941	39.2817	33.7093	-0.240375	-0.339171	-0.0987966	5.27609	2.25497	0.139127
MAST4	3.88892	3.30472	3.79116	14.8143	9.88143	13.8438	0.153417	-0.403754	-0.557171	3.58914	2.25493	0.139132
MAP3K11	6.04351	5.92671	6.27351	65.9596	60.8301	77.3594	0.331233	0.239799	-0.0914342	6.08085	2.2539	0.139241
LOC100336734	6.13444	5.8471	5.72858	70.2508	57.5643	53.0241	-0.135533	-0.38615	-0.250617	5.914	2.25118	0.139533
TOP3A	4.10749	3.62077	3.65222	17.2376	12.3016	12.5727	0.0086997	-0.37319	-0.38189	3.77584	2.2482	0.139854
CEBPD	5.80364	5.53505	5.45164	55.856	46.3679	43.7629	-0.107388	-0.347742	-0.240354	5.59876	2.24758	0.139921
LOC509810	3.30579	2.87356	3.84907	9.88876	7.32873	14.4107	0.874719	0.402093	-0.472626	3.31805	2.24501	0.140198
TXNDC11	4.21207	4.58907	4.56644	18.5335	24.0685	23.6938	0.0118861	0.420314	0.408428	4.48121	2.24501	0.140198
ASB6	2.74772	2.8387	3.22888	6.71653	7.15376	9.37539	0.365227	0.494196	0.128968	2.95453	2.24318	0.140396
AKAP12	4.20945	4.79726	4.59298	18.4999	27.8047	24.1337	-0.248116	0.568706	0.816822	4.51095	2.24313	0.140401
EXOSC7	6.26408	6.3145	6.05785	76.8558	79.5892	66.6184	-0.279223	-0.196011	0.0832122	6.21905	2.24188	0.140536
RNF19A	-0.256909	0.309079	0.94344	0.836879	1.23892	1.92311	0.892105	1.02223	0.130122	0.237188	2.24099	0.140633
GPR143	2.00836	1.46376	1.50708	4.02325	2.75827	2.84234	0.289663	-0.512256	-0.801919	1.6355	2.24097	0.140635
FAM83F	5.96711	5.6409	5.58327	62.5574	49.8975	47.9436	-0.0773579	-0.337312	-0.259954	5.71997	2.24086	0.140647
UBL4A	5.921	5.6739	5.64704	60.5899	51.0522	50.1105	-0.0485306	-0.265874	-0.217344	5.75283	2.23918	0.14083
LOC517392	0.624098	0.314111	-0.361606	1.54125	1.24324	0.778298	-0.730476	-0.979212	-0.248736	0.297696	2.23871	0.14088
C14H8orf76	2.67031	2.38395	2.2449	6.36568	5.21963	4.74003	-0.168915	-0.420179	-0.251264	2.45034	2.23776	0.140983
LOC107132547	0.892128	0.320857	-0.254723	1.85591	1.24907	0.838148	-0.904179	-1.45977	-0.555595	0.416865	2.23748	0.141014
RNF38	-0.0532873	0.668267	0.6339	0.963738	1.58916	1.55175	-0.0732015	0.93426	1.00746	0.452929	2.23728	0.141036
C1H21orf2	1.6898	1.85039	2.33056	3.22611	3.60597	5.03002	0.481099	0.671358	0.19026	1.9989	2.23697	0.141069
RBPMS	5.52026	5.28071	5.13743	45.8948	38.8735	35.1983	-0.159026	-0.373643	-0.214617	5.32612	2.23527	0.141254
LOC101907391	0.902024	-0.0867961	0.328935	1.86869	0.941612	1.25609	0.407366	-0.525813	-0.933178	0.459856	2.2352	0.141262
MFSD9	6.52469	6.19966	6.29156	92.0721	73.4991	78.3334	0.0650214	-0.223787	-0.288808	6.3449	2.23511	0.141272
IVNS1ABP	4.57791	5.14407	4.98326	23.8829	35.3606	31.6307	-0.259894	0.347385	0.60728	4.91668	2.23313	0.141488
POP7	2.75322	2.3059	2.79905	6.74219	4.94477	6.95984	0.490892	0.0588221	-0.43207	2.63683	2.23182	0.14163
PCK1	4.91339	4.28269	3.60046	30.1355	19.4634	12.1296	-0.721015	-1.15155	-0.430531	4.2549	2.23173	0.141641
AKT1	8.0503	8.08855	8.29315	265.083	272.206	313.68	0.179605	0.251178	0.071573	8.14597	2.22957	0.141877
IMMP2L	4.37934	3.91048	4.11376	20.812	15.0374	17.3127	0.124334	-0.299607	-0.423941	4.13323	2.22623	0.142242
DPF2	6.73024	6.52526	6.44094	106.171	92.108	86.8792	-0.102551	-0.275858	-0.173307	6.57461	2.22586	0.142284
LOC104970645	1.85479	0.924445	1.07476	3.61699	1.89795	2.10637	0.289242	-0.762588	-1.05183	1.33946	2.22401	0.142486
STEAP2	2.62956	1.96666	2.21857	6.18836	3.90861	4.65431	0.191946	-0.422935	-0.614881	2.30282	2.22249	0.142654
MTFR1L	0.650371	1.34394	0.656626	1.56957	2.53844	1.57639	-0.708519	0.02797	0.736489	0.953177	2.22239	0.142665
SPG7	3.05981	2.66556	2.67265	8.33866	6.34473	6.37601	-0.0270833	-0.390703	-0.36362	2.81389	2.22218	0.142688
CCDC73	1.18976	0.952038	0.265481	2.28114	1.9346	1.20204	0.0676569	-0.88528	-0.952937	0.671529	2.2218	0.14273
FAM204A	7.08894	6.73716	6.71289	136.14	106.681	104.901	-0.0209756	-0.331973	-0.310997	6.86418	2.22165	0.142747
SIRT4	0.615409	0.209627	-0.210148	1.53199	1.15639	0.864449	-0.45547	-0.822706	-0.367236	0.290711	2.22126	0.142789
STARD3NL	2.95331	2.51619	2.43955	7.74523	5.7207	5.42472	-0.0798417	-0.506451	-0.426609	2.65614	2.2205	0.142873
PPP6R1	3.4524	2.92913	3.25917	10.9465	7.61649	9.57432	0.303649	-0.192717	-0.496366	3.22709	2.22026	0.142899
SCAMP5	2.88065	2.1049	2.31742	7.36484	4.30167	4.98441	0.184857	-0.456743	-0.6416	2.41808	2.21976	0.142955
SERTAD1	4.13105	4.38772	4.50225	17.5215	20.9332	22.6628	0.207114	0.478631	0.271517	4.29587	2.21919	0.143018
NDUFAF3	0.715457	-0.234348	0.234782	1.642	0.850069	1.17673	0.43626	-0.492898	-0.929158	0.329807	2.21859	0.143084
CCND3	2.70617	2.87114	3.19605	6.52588	7.31645	9.16446	0.301032	0.503418	0.202386	2.94217	2.21858	0.143085
TAF3	2.12492	2.64396	2.68295	4.3618	6.25045	6.42167	0.0216738	0.596022	0.574348	2.50792	2.21857	0.143086
FECH	5.01843	5.14165	5.36319	32.4115	35.3014	41.1607	0.246259	0.362399	0.11614	5.17192	2.21849	0.143095
ADGRD1	-0.238358	0.949892	1.23585	0.84771	1.93173	2.3552	0.246991	1.54574	1.29875	0.810075	2.21738	0.143218
LOC104972905	4.60085	4.22505	4.18671	24.2658	18.7011	18.2106	-0.0446134	-0.393857	-0.349243	4.35227	2.21708	0.143251
SIPA1L1	0.667954	1.07061	1.48836	1.58882	2.10032	2.80569	0.392323	0.952362	0.560039	1.11405	2.21423	0.143567
DOHH	0.279199	0.978447	0.920858	1.21352	1.97034	1.89324	-0.0820899	0.644282	0.726372	0.789366	2.21297	0.143706
RANBP9	4.90658	5.16744	4.88751	29.9934	35.938	29.5997	-0.301758	-0.00571027	0.296048	4.99444	2.21271	0.143736
PDCD7	5.07325	4.78941	4.79185	33.6667	27.6539	27.7008	-0.0173425	-0.267006	-0.249664	4.89428	2.21254	0.143754
EMC1	2.59932	3.03127	3.13177	6.06003	8.17529	8.76513	0.0790496	0.524735	0.445686	2.94865	2.2122	0.143793
TRAK2	3.77732	3.9957	4.14495	13.7116	15.9524	17.6911	0.133475	0.391202	0.257727	3.98498	2.21002	0.144035
SND1	9.92198	10.1133	10.1896	970.09	1107.66	1167.78	0.0627924	0.287291	0.224498	10.0818	2.20938	0.144106
RYK	7.20317	7.42458	7.46445	147.357	171.8	176.613	0.0145526	0.270875	0.256322	7.37252	2.20845	0.144209
NUDCD3	5.649	5.6201	5.9195	50.1785	49.1835	60.5266	0.276338	0.276681	0.000342132	5.73494	2.2084	0.144215
GLYCTK	3.46639	3.87098	3.82746	11.0532	14.6312	14.1964	-0.0568337	0.365132	0.421966	3.73444	2.20827	0.14423
UHRF1	2.01324	1.86512	2.47952	4.03689	3.64298	5.5771	0.573247	0.458982	-0.114264	2.14496	2.20749	0.144317
NUCKS1	7.98274	7.64949	7.70925	252.956	200.783	209.274	0.0133139	-0.257428	-0.270742	7.79956	2.20684	0.14439
C7H1orf35	6.51193	6.12368	6.43817	91.2614	69.7284	86.7127	0.268518	-0.0877783	-0.356297	6.35988	2.20663	0.144413
EIF4G1	0.659724	1.50918	1.43051	1.57978	2.84648	2.69541	-0.235828	0.651872	0.8877	1.21633	2.20659	0.144417
LPCAT4	3.26651	3.16563	2.83887	9.62314	8.97324	7.15461	-0.338866	-0.409278	-0.0704127	3.10555	2.20354	0.144758
EAF1	5.34643	5.62536	5.78205	40.6852	49.363	55.0263	0.127298	0.424916	0.297618	5.59811	2.20258	0.144866
MYO18A	-0.0511522	1.00465	0.670142	0.965165	2.00645	1.59123	0.169286	1.17084	1.00155	0.366907	2.1992	0.145245
TRMT2B	0.752381	0.38729	1.09909	1.68457	1.30793	2.1422	0.675855	0.346766	-0.329089	0.804119	2.19769	0.145415
LOC101905905	1.60999	0.887539	1.12278	3.05251	1.85002	2.17766	0.200944	-0.482312	-0.683256	1.25909	2.19646	0.145554
RIPK2	4.01875	4.14566	3.80268	16.2093	17.6998	13.9547	-0.368146	-0.211915	0.156231	3.99934	2.19625	0.145577
VDAC1	6.3621	5.92561	6.04913	82.2592	60.7835	66.2171	0.140828	-0.316474	-0.457302	6.10481	2.196	0.145605
DXO	0.690836	-0.246792	-0.352351	1.61422	0.842768	0.783306	-0.224922	-1.1346	-0.909673	0.14508	2.19504	0.145714
CCDC58	6.16815	5.83441	5.74337	71.9113	57.0602	53.5707	-0.118312	-0.373832	-0.255519	5.90747	2.19435	0.145791
ZNF189	0.728683	1.41564	1.03635	1.65713	2.66778	2.05103	-0.404884	0.322884	0.727767	1.11374	2.19355	0.145882
EEF1B2	10.2236	10.1478	9.9131	1195.71	1134.44	964.139	-0.252462	-0.292587	-0.040125	10.1053	2.19234	0.146019
CHPF2	3.72698	3.51487	3.94037	13.2413	11.4309	15.3521	0.520595	0.229581	-0.291013	3.71317	2.19217	0.146038
SFI1	0.509933	-0.766885	-0.364416	1.42398	0.587685	0.776783	0.337803	-0.888479	-1.22628	-0.0613657	2.1919	0.146068
PEX2	0.793904	1.35731	0.960985	1.73376	2.56207	1.94664	-0.426685	0.184043	0.610728	1.08474	2.19069	0.146205
NAT10	6.76457	6.55129	6.46004	108.727	93.7852	88.0373	-0.108837	-0.297169	-0.188332	6.5973	2.18986	0.1463
PNPLA8	-0.626096	0.184019	0.292198	0.647927	1.13604	1.2245	0.095598	0.92081	0.825212	0.0513688	2.18972	0.146315
IFITM3	4.76533	4.12207	4.37771	27.1962	17.4127	20.7885	0.196218	-0.340089	-0.536307	4.39462	2.18966	0.146322
GPS2	0.877673	0.486845	1.26766	1.83741	1.40138	2.40771	0.752824	0.382946	-0.369879	0.936443	2.18928	0.146365
LOC107131293	0.172424	0.3204	0.876786	1.12695	1.24868	1.83628	0.520211	0.845606	0.325395	0.500723	2.18854	0.146449
FASTKD5	5.69982	5.96638	5.8241	51.9777	62.5258	56.6538	-0.168748	0.136729	0.305477	5.83668	2.18539	0.146807
ZMYND11	1.47899	2.05315	1.84707	2.78753	4.1501	3.5977	-0.23615	0.370563	0.606713	1.82746	2.18293	0.147087
TTC38	2.54917	2.34855	2.90559	5.85299	5.09312	7.49324	0.533995	0.369848	-0.164147	2.62408	2.18248	0.147139
PIWIL2	1.40195	1.4243	0.223009	2.64258	2.68384	1.16717	-1.19905	-1.13342	0.0656292	1.1492	2.18082	0.147328
TAF2	1.77411	2.2579	2.47504	3.42028	4.78293	5.55985	0.191847	0.702812	0.510964	2.1975	2.17991	0.147432
MAP3K3	4.1447	3.74985	3.93181	17.688	13.4529	15.2614	0.163919	-0.203801	-0.36772	3.95203	2.17963	0.147464
RBM25	8.96324	8.58232	8.51231	499.12	383.297	365.14	-0.10243	-0.422791	-0.320361	8.68681	2.17721	0.147741
PCDH1	6.96869	7.30517	7.18299	125.252	158.152	145.31	0.0349647	0.529659	0.494694	7.02074	2.17652	0.147819
TEDC2	4.36654	4.62855	4.77384	20.6281	24.7362	27.357	0.113761	0.389378	0.275617	4.6052	2.1755	0.147937
AIF1	3.48145	3.92336	2.64048	11.1692	15.1722	6.2354	-0.690345	-0.799718	-0.109373	3.1931	2.17458	0.148042
FABP3	9.39067	9.046	8.72372	671.234	528.589	422.767	-0.385615	-0.746572	-0.360957	9.10215	2.17432	0.148072
SGTA	0.94396	1.16342	0.207073	1.9238	2.23988	1.15434	-0.78833	-0.727158	0.0611717	0.771631	2.17395	0.148115
TECR	9.43425	9.57567	9.69154	691.818	763.067	826.882	0.0923773	0.265118	0.172741	9.57235	2.17359	0.148157
SLC1A3	3.91341	3.41243	3.05493	15.0679	10.6474	8.31044	-0.0187696	-0.674389	-0.655619	3.29852	2.1718	0.148362
LY6G6C	4.00487	3.75292	4.20018	16.0541	13.4816	18.3815	0.82079	0.186993	-0.633797	3.89602	2.17044	0.148519
TGFBI	3.66688	1.38595	1.06987	12.7011	2.61345	2.09924	-0.150339	-1.78522	-1.63488	1.92395	2.1704	0.148523
SLC25A32	4.1014	3.68319	3.70856	17.165	12.8455	13.0734	-0.00496723	-0.392171	-0.387203	3.84758	2.17039	0.148524
TMEM81	1.64727	1.13936	0.926039	3.13241	2.20283	1.90005	-0.225145	-0.701689	-0.476544	1.29693	2.17003	0.148566
DSC2	0.756017	0.809145	-0.472645	1.68882	1.75217	0.720642	-1.17401	-1.20074	-0.0267253	0.449658	2.16761	0.148846
N4BP2L1	2.29414	2.70364	2.78258	4.90463	6.51442	6.88082	0.0473388	0.494226	0.446888	2.61388	2.16746	0.148863
LMBR1L	4.25124	3.97145	4.31122	19.0436	15.6865	19.8522	0.329579	0.0826405	-0.246939	4.19028	2.16723	0.148889
LOC107131560	0.864533	0.252267	-0.0614413	1.82075	1.19108	0.958306	-0.104773	-0.908801	-0.804027	0.392755	2.16634	0.148992
IMPDH1	2.64596	2.80016	3.1722	6.25913	6.96517	9.01419	0.340792	0.525674	0.184882	2.89123	2.16373	0.149295
GNB1L	3.6652	3.15523	3.45699	12.6863	8.90879	10.9814	0.264645	-0.21549	-0.480135	3.43961	2.16338	0.149335
CCDC155	1.83449	1.20154	1.88365	3.56646	2.29985	3.69006	0.724255	0.051142	-0.673113	1.67339	2.16279	0.149404
LOC101902465	-0.203462	0.390533	0.95632	0.868464	1.31088	1.94035	0.526893	1.11203	0.585133	0.502308	2.16177	0.149522
LOC107131905	2.06844	1.41103	1.38968	4.19432	2.65928	2.62021	-3.49e-05	-0.693785	-0.69375	1.66153	2.16173	0.149527
DHX33	2.67188	2.99609	3.17946	6.37259	7.97833	9.05967	0.13848	0.479004	0.340523	2.94837	2.15948	0.149789
LOC104973099	0.512672	-0.289642	-0.298995	1.42669	0.818105	0.812818	-0.0283384	-0.808561	-0.780223	0.0805537	2.15927	0.149813
ASB1	2.22623	2.36746	2.76558	4.6791	5.16032	6.80021	0.374428	0.533277	0.158849	2.46697	2.1589	0.149856
KLF16	6.87887	6.62606	7.00255	117.692	98.774	128.227	0.331054	0.128589	-0.202465	6.84864	2.15806	0.149953
RPAP3	1.62852	1.96499	2.16208	3.09196	3.90409	4.47561	0.162956	0.543408	0.380452	1.94802	2.1576	0.150007
SNX11	1.91111	1.85423	2.33737	3.76097	3.61558	5.05381	0.460481	0.433496	-0.0269843	2.06652	2.15726	0.150047
MCC	5.27682	4.80159	4.99358	38.7688	27.8882	31.858	0.138634	-0.284752	-0.423386	5.04079	2.15525	0.150281
KBTBD2	-0.314259	0.540287	0.287069	0.804264	1.45426	1.22016	-0.33729	0.545568	0.882858	0.244658	2.15496	0.150316
SFSWAP	2.39081	2.17437	1.82384	5.24453	4.5139	3.54022	-0.362106	-0.553338	-0.191232	2.16299	2.15483	0.150331
EIF5A	8.58143	8.70555	8.79148	383.061	417.477	443.099	0.0600298	0.217921	0.157891	8.69382	2.15425	0.150399
SERTAD3	2.05522	1.86799	2.37905	4.15608	3.65025	5.20193	0.477938	0.323283	-0.154655	2.12073	2.15325	0.150515
NKIRAS2	1.00453	0.484241	1.33978	2.00629	1.39885	2.53113	0.829773	0.333885	-0.495889	1.01248	2.15302	0.150543
GOLGA4	3.88417	4.09691	3.67274	14.7656	17.1117	12.7528	-0.419254	-0.17155	0.247705	3.90705	2.15159	0.15071
EPAS1	7.02041	7.60409	7.48168	129.824	194.562	178.735	-0.0350857	0.539729	0.574815	7.32947	2.15127	0.150748
SPINT1	4.19593	4.29858	4.5344	18.3274	19.6789	23.1735	0.225647	0.358209	0.132562	4.35312	2.15079	0.150804
SPATA24	1.87199	1.59462	1.33105	3.66036	3.02014	2.51585	-0.379385	-0.622509	-0.243124	1.61938	2.1505	0.150838
MRPL39	7.0158	6.84724	6.69717	129.41	115.139	103.765	-0.177729	-0.315006	-0.137277	6.86189	2.15049	0.150838
EGLN2	1.77947	1.07663	0.908951	3.433	2.1091	1.87768	-0.184507	-0.855855	-0.671348	1.31386	2.14869	0.15105
SLC7A4	5.51671	5.59666	6.14826	45.7821	48.3907	70.9271	0.510173	0.603924	0.093751	5.81631	2.14801	0.15113
MFSD3	0.932688	0.0891636	0.65318	1.90883	1.06375	1.57263	0.525556	-0.274925	-0.800481	0.624195	2.14796	0.151136
RXRA	-0.5028	0.820026	-0.20301	0.705736	1.76544	0.868736	-0.810553	0.470608	1.28116	0.0428272	2.1478	0.151155
TULP4	4.82069	4.56494	4.5004	28.2599	23.6692	22.6337	-0.091636	-0.314974	-0.223338	4.63318	2.14771	0.151165
ELOC	5.00297	4.65357	4.74716	32.0659	25.1689	26.8557	0.0489065	-0.268904	-0.31781	4.80554	2.14715	0.151232
STXBP5	1.53919	0.84991	1.06186	2.90632	1.80239	2.08762	0.310318	-0.465619	-0.775937	1.17642	2.14693	0.151258
LOC107131440	2.57747	1.88999	2.26751	5.96894	3.70633	4.81492	0.380309	-0.282601	-0.66291	2.29332	2.14651	0.151307
LARP4B	1.57852	2.26854	1.91985	2.98663	4.81835	3.78385	-0.394142	0.337598	0.73174	1.95278	2.14571	0.151401
KREMEN1	6.88273	6.96811	7.23934	118.007	125.201	151.098	0.239142	0.401313	0.162171	7.05935	2.14497	0.151488
HNF1A	0.85356	0.624705	-0.0402505	1.80695	1.5419	0.972486	-0.695686	-0.772388	-0.0767014	0.506014	2.14487	0.1515
LRRC8A	5.67554	5.3308	5.49041	51.1102	40.2468	44.9551	0.131908	-0.173085	-0.304993	5.50895	2.14337	0.151677
CFAP126	1.12429	0.127272	0.977754	2.17995	1.09223	1.9694	0.789854	-0.203481	-0.993335	0.812351	2.14175	0.151868
RAB3A	3.11971	2.70919	2.69453	8.69216	6.53954	6.47345	-0.0295848	-0.409126	-0.379542	2.85833	2.14126	0.151927
ELF2	6.34545	6.03303	6.08358	81.315	65.482	67.8171	0.00407317	-0.256469	-0.260542	6.1688	2.14066	0.151997
GFRA3	2.75125	2.48234	2.28895	6.73301	5.58805	4.88701	-0.222762	-0.461957	-0.239195	2.52743	2.13658	0.152481
KTN1	1.74162	1.84424	1.17028	3.34411	3.59064	2.25056	-0.67461	-0.525788	0.148822	1.64022	2.13588	0.152564
NFATC2IP	4.39102	4.7683	4.70399	20.9811	27.2521	26.0641	-0.0877059	0.325315	0.413021	4.63088	2.13557	0.152601
TAF5L	6.65577	6.33043	6.43939	100.829	80.4731	86.7858	0.0891835	-0.206468	-0.295651	6.48082	2.13548	0.152611
LPP	1.3323	1.74023	1.80403	2.51804	3.34089	3.49194	0.0542553	0.492361	0.438106	1.66003	2.13423	0.15276
ACP5	1.16756	0.346171	0.17139	2.24631	1.27118	1.12614	-0.276185	-1.01957	-0.743381	0.620782	2.1341	0.152776
POLG	5.07612	4.78239	4.71216	33.7338	27.5197	26.2121	-0.0865964	-0.360141	-0.273545	4.86449	2.13405	0.152781
INIP	4.3668	4.25962	4.06247	20.6318	19.1546	16.7081	-0.22503	-0.299618	-0.0745882	4.23466	2.1307	0.15318
FZD3	4.21675	3.91955	3.81618	18.5938	15.1322	14.0859	-0.118225	-0.375812	-0.257587	3.99881	2.13036	0.153222
SLC20A1	6.16488	5.82998	5.76278	71.7489	56.885	54.2961	-0.0480165	-0.420962	-0.372946	5.90496	2.13027	0.153233
KLHL23	2.7654	3.09129	2.57554	6.79937	8.5226	5.96092	-0.541911	-0.191978	0.349933	2.83521	2.12964	0.153307
LOC530973	0.51424	1.13988	1.21843	1.42824	2.20362	2.32693	0.0320623	0.69382	0.661758	1.0159	2.12886	0.153401
IFI27L2	0.542796	-0.640904	1.47722	1.45679	0.641311	2.78411	1.37032	-0.0384742	-1.4088	0.229058	2.12835	0.153462
RBM12B	0.029841	0.562376	1.01058	1.0209	1.4767	2.01472	0.409655	0.980178	0.570523	0.614932	2.1283	0.153468
GALNT11	1.51313	1.97383	1.9584	2.85428	3.9281	3.88631	-0.0390382	0.541304	0.580342	1.82876	2.12797	0.153507
KCNJ14	0.382338	0.667004	1.02521	1.30345	1.58777	2.03526	0.332253	0.64569	0.313437	0.750557	2.12796	0.153509
DLC1	4.42914	4.78324	4.25394	21.5429	27.5359	19.0794	-0.544075	-0.223028	0.321046	4.45691	2.12748	0.153566
TSPAN2	3.84791	3.16526	3.47753	14.3992	8.97092	11.1389	0.257916	-0.355738	-0.613654	3.4911	2.12665	0.153665
GPC1	6.3813	5.92054	6.38475	83.3612	60.5705	83.5607	0.480034	0.110806	-0.369229	6.22572	2.12638	0.153697
SWAP70	6.56407	6.49707	6.20706	94.6197	90.326	73.8775	-0.316246	-0.347034	-0.030788	6.43327	2.12623	0.153716
KIDINS220	-0.350232	0.61839	0.431868	0.784458	1.53516	1.34898	-0.156232	0.85124	1.00747	0.353933	2.1244	0.153935
MRPL45	5.33221	5.38511	5.04239	40.2861	41.7906	32.9542	-0.357397	-0.261206	0.0961917	5.26204	2.12373	0.154016
P4HTM	0.0578279	0.684136	0.0115617	1.0409	1.60674	1.00805	-0.70006	-0.0307925	0.669268	0.331927	2.12365	0.154025
LOC101905114	0.34984	0.339911	-0.476722	1.27442	1.26568	0.718609	-0.842653	-0.736399	0.106254	0.136677	2.12195	0.154229
LOC104975562	-0.225122	0.270482	0.659989	0.855523	1.20621	1.58007	0.359341	0.890723	0.531383	0.32584	2.1212	0.15432
LYRM1	0.324653	1.00629	0.950307	1.25236	2.00874	1.93228	-0.0709234	0.712112	0.783035	0.826131	2.12046	0.154409
MTFR1	6.79509	7.02411	6.96693	111.052	130.157	125.099	-0.0753722	0.192573	0.267945	6.93538	2.12008	0.154455
BRD9	2.14143	2.3041	2.60833	4.41199	4.9386	6.09796	0.277448	0.478694	0.201246	2.37108	2.12008	0.154455
UBAP2	1.23101	1.42257	1.86113	2.3473	2.68063	3.63293	0.415851	0.645359	0.229508	1.54076	2.11989	0.154477
CASP2	3.89872	4.20422	4.17486	14.9153	18.433	18.0617	-0.0585459	0.289169	0.347715	4.09681	2.11855	0.15464
SFRP1	3.42115	3.22313	2.37425	10.7119	9.33811	5.18466	-0.0678935	-0.810848	-0.742954	2.6849	2.11834	0.154664
LY6G6E	3.43183	2.13777	2.56899	10.7915	4.40081	5.93394	0.780983	-0.242207	-1.02319	2.49113	2.11769	0.154743
FAM160A2	5.47775	5.14079	5.2116	44.5621	35.2803	37.0551	0.0471576	-0.258715	-0.305872	5.28038	2.11644	0.154895
LOC100847759	7.84242	7.46196	7.54094	229.511	176.309	186.23	-0.0506622	-0.383658	-0.332995	7.60932	2.11601	0.154946
SESTD1	5.31719	5.60059	5.36626	39.8688	48.5226	41.2482	-0.313969	0.00939785	0.323367	5.42396	2.11578	0.154974
DNAJB1	9.0422	8.66729	8.35562	527.197	406.55	327.561	-0.346811	-0.553994	-0.207183	8.64924	2.11499	0.155069
SZRD1	6.28996	6.10619	6.44811	78.2467	68.8884	87.3124	0.315467	0.160194	-0.155273	6.28281	2.1136	0.155238
ID2	2.56652	2.21657	1.9057	5.92381	4.64788	3.74692	-0.031714	-0.655693	-0.623978	2.18568	2.11359	0.155239
GNAQ	4.65209	5.15923	5.1854	25.1431	35.7341	36.3883	0.134	0.598735	0.464734	4.99675	2.11287	0.155326
PDXK	8.37563	8.51657	8.81799	332.135	366.221	451.313	0.2702	0.404233	0.134032	8.6012	2.11269	0.155348
TAPBP	4.66127	4.50904	3.90092	25.3035	22.7697	14.938	-0.211352	-0.672886	-0.461535	4.23963	2.11252	0.155369
ZXDC	4.94017	4.63533	5.01761	30.7001	24.8526	32.3929	0.43461	0.0866815	-0.347928	4.85201	2.1125	0.155371
TOLLIP	6.95091	6.77648	7.10081	123.718	109.629	137.264	0.294883	0.157201	-0.137682	6.94157	2.11053	0.15561
RPGR	3.20779	2.87844	2.79989	9.23934	7.35356	6.96389	-0.0912098	-0.385373	-0.294163	2.98119	2.10949	0.155737
NSMCE2	0.376879	-0.500902	-0.280015	1.29853	0.706665	0.823582	0.187368	-0.655773	-0.843141	-0.0331075	2.10919	0.155774
STX4	0.840913	0.572704	-0.00391438	1.79118	1.48731	0.99729	-0.683619	-0.916995	-0.233375	0.555352	2.10873	0.155829
DSN1	1.97873	2.37468	2.49438	3.94146	5.1862	5.63486	0.0971543	0.532266	0.435112	2.30844	2.10786	0.155936
AUNIP	3.66906	3.47906	3.11667	12.7203	11.1507	8.67381	-0.286151	-0.540265	-0.254114	3.41075	2.10726	0.156009
PTGES3	7.88713	8.06674	8.13959	236.735	268.122	282.007	0.0545591	0.273957	0.219398	8.0364	2.10585	0.15618
LOC783730	3.73362	3.47493	3.95633	13.3025	11.1188	15.5229	0.456387	0.25625	-0.200137	3.72943	2.10567	0.156203
TMEM101	1.41635	1.71412	2.10505	2.6691	3.28096	4.30211	0.451886	0.771146	0.31926	1.76147	2.10422	0.156379
LOC787269	1.33404	0.592163	1.24559	2.52108	1.5075	2.37115	0.822931	-0.0870811	-0.910012	1.0788	2.10374	0.156438
LOC508455	3.72965	3.04085	2.39878	13.2659	8.22975	5.27355	-0.766961	-0.861666	-0.0947058	2.87081	2.1032	0.156504
BLCAP	2.54357	2.72936	3.01337	5.83029	6.6316	8.07451	0.252122	0.5605	0.308378	2.76291	2.10266	0.15657
C23H6orf132	4.55016	4.804	5.09101	23.428	27.9349	34.0837	0.252758	0.552563	0.299805	4.84451	2.1026	0.156578
LOC101903038	1.20621	0.616793	0.393415	2.30731	1.53346	1.3135	-0.438713	-1.01843	-0.579717	0.768914	2.10236	0.156607
LOC614522	1.21879	1.78811	1.67866	2.32751	3.45363	3.2013	-0.154361	0.467083	0.621443	1.60061	2.10129	0.156739
LOC101904667	6.41386	6.49557	6.71308	85.2636	90.2323	104.915	0.294474	0.330165	0.0356903	6.50886	2.10015	0.156878
WBP11	3.42248	3.63934	3.76892	10.7218	12.461	13.632	0.110163	0.362813	0.25265	3.62584	2.0999	0.156908
DPF3	0.577289	0.433907	-0.325388	1.49204	1.35089	0.798083	-0.954938	-1.17605	-0.221108	0.261674	2.09892	0.157029
FDPS	4.5596	4.80964	4.33471	23.5818	28.0444	20.178	-0.49158	-0.272092	0.219488	4.54481	2.09828	0.157108
MRPL18	6.60039	6.34359	6.31826	97.0318	81.2103	79.7969	-0.0543675	-0.278648	-0.22428	6.42772	2.09822	0.157115
KLF10	6.27902	5.98202	5.99089	77.6555	63.2072	63.5969	-0.0113593	-0.27544	-0.264081	6.09006	2.0977	0.157179
AQP11	6.3163	6.1851	6.94946	79.6884	72.7616	123.594	0.952653	0.814516	-0.138137	6.51725	2.09736	0.15722
ABCD1	6.00221	5.55619	5.59691	64.0982	47.0522	48.399	0.0567537	-0.360883	-0.417637	5.69746	2.09699	0.157266
C8H9orf72	0.253373	-0.610782	0.14808	1.19199	0.654842	1.10809	0.811524	-0.105093	-0.916617	0.0283197	2.09692	0.157274
ENDOU	1.59682	0.768934	0.24729	3.02476	1.70401	1.18698	-0.54584	-1.13413	-0.588292	0.877879	2.09608	0.157378
C5H12orf45	5.18787	4.79988	5.07278	36.4505	27.8552	33.6557	0.257113	-0.10458	-0.361693	5.02933	2.09414	0.157616
TRIM41	3.63648	3.45221	3.89294	12.4363	10.9451	14.8556	0.407999	0.258125	-0.149874	3.66794	2.09408	0.157624
TUBB3	2.75618	2.07114	2.1324	6.75603	4.20218	4.38445	-0.105693	-0.753001	-0.647307	2.30988	2.0938	0.157659
DDX17	8.95901	9.16383	8.9787	497.657	573.572	504.496	-0.19959	0.0418594	0.241449	9.03854	2.09376	0.157663
SPA17	2.3165	1.97804	1.54011	4.98122	3.93959	2.90816	-0.406825	-0.715682	-0.308857	2.01684	2.09362	0.157681
COL6A1	1.30564	-0.857201	-0.235182	2.47194	0.552022	0.849578	0.683227	-0.710277	-1.3935	-0.0825013	2.09168	0.15792
SLC30A2	1.59674	1.39129	0.461514	3.0246	2.62313	1.37699	-0.694363	-1.1149	-0.42054	1.17322	2.08995	0.158134
ILKAP	2.67033	2.17739	2.30192	6.36573	4.52334	4.93115	0.106388	-0.362979	-0.469367	2.40663	2.08979	0.158154
LOC104971077	7.02395	4.86353	4.63055	130.143	29.1117	24.7705	-0.511791	-2.014	-1.50221	5.43484	2.08937	0.158206
RPL12	9.35639	9.12696	9.00272	655.472	559.1	512.967	-0.130346	-0.339637	-0.209291	9.16877	2.08866	0.158294
TMSB4X	2.01666	1.83947	1.16269	4.04646	3.57878	2.23875	-0.538912	-0.814322	-0.27541	1.69172	2.08683	0.158521
TP53I11	6.22418	6.53858	6.37865	74.7591	92.9628	83.2081	-0.168901	0.556337	0.725237	6.31928	2.08648	0.158565
MIXL1	2.22945	1.80869	1.50286	4.68955	3.50323	2.83404	-0.33546	-0.670514	-0.335053	1.86807	2.0862	0.1586
THAP6	3.41616	2.95291	3.21458	10.675	7.74312	9.28291	0.235833	-0.205237	-0.441071	3.20948	2.08519	0.158725
UBR5	2.66636	2.39167	2.15832	6.34824	5.24765	4.46396	-0.247305	-0.490699	-0.243394	2.43704	2.08475	0.158779
OGFOD1	2.52274	2.80998	2.39913	5.74673	7.01274	5.27487	-0.436176	-0.118572	0.317604	2.5963	2.08437	0.158827
SPR	6.56195	6.5656	6.34882	94.4807	94.72	81.5055	-0.242596	-0.203201	0.0393947	6.49763	2.08419	0.158849
CCAR1	8.3594	8.11475	8.02849	328.421	277.193	261.106	-0.108452	-0.319606	-0.211154	8.17707	2.08299	0.158998
CCDC96	0.308617	-0.457522	0.543525	1.23852	0.728236	1.45753	0.901295	0.179714	-0.721581	0.200916	2.08263	0.159044
CCNB3	0.628189	0.672673	-0.0221308	1.54562	1.59402	0.984777	-0.725443	-0.631997	0.0934459	0.504586	2.08251	0.159058
PSMB4	6.52669	6.40907	6.21975	92.1998	84.9811	74.5299	-0.215312	-0.291294	-0.0759818	6.39674	2.08229	0.159085
THNSL2	-0.0911121	-0.330357	-0.743372	0.938799	0.79534	0.597341	-1.1504	-1.34009	-0.189697	-0.395326	2.07987	0.159387
DHX40	1.23645	1.48092	1.82015	2.35618	2.79127	3.53118	0.310825	0.6919	0.381075	1.53181	2.07892	0.159506
RAI14	1.13644	1.77044	1.71573	2.19838	3.41157	3.28464	-0.0684694	0.603935	0.672404	1.58972	2.0788	0.159521
RNF144B	1.44323	1.02402	0.873108	2.71929	2.03357	1.8316	-0.178164	-0.560928	-0.382764	1.15822	2.07876	0.159527
IMMP1L	2.68076	2.36899	2.13867	6.41194	5.16578	4.40356	-0.355389	-0.639087	-0.283698	2.40654	2.07857	0.15955
TRADD	1.2625	1.38109	1.8363	2.3991	2.60465	3.57093	0.438701	0.580486	0.141785	1.53218	2.078	0.159621
SLC35G1	5.30419	4.85163	5.19447	39.5113	28.8727	36.6176	0.231885	-0.207617	-0.439503	5.0848	2.07713	0.159731
SCAP	7.4239	7.52786	7.71258	171.719	184.549	209.758	0.188667	0.318971	0.130304	7.54348	2.07498	0.16
SRARP	5.62535	4.86238	5.85718	49.3628	29.0887	57.9676	1.10311	0.243834	-0.859276	5.52625	2.07364	0.160167
LOC786299	1.34808	0.653475	-0.248157	2.54573	1.57295	0.841972	-1.13736	-1.7976	-0.660233	0.762865	2.07303	0.160244
ARHGAP42	0.583808	1.10516	0.542326	1.4988	2.15122	1.45632	-0.588589	-0.0298518	0.558737	0.797754	2.07258	0.1603
TSC22D4	5.15296	5.26925	5.47103	35.5792	38.5659	44.3551	0.177361	0.327742	0.150381	5.29841	2.0724	0.160324
NKX6-2	0.0678527	-0.187521	-0.767571	1.04816	0.878113	0.587406	-0.922431	-1.12269	-0.200259	-0.227232	2.0714	0.160449
EFS	1.68382	1.48407	2.06973	3.21277	2.79737	4.19808	0.75019	0.416908	-0.333282	1.75415	2.07022	0.160598
DAP3	3.66643	3.9774	3.71459	12.6971	15.7514	13.1281	-0.291068	0.0564571	0.347525	3.79268	2.06921	0.160725
LRG1	2.92493	2.41013	1.89857	7.59434	5.31522	3.72843	-0.758054	-0.85396	-0.095906	2.26882	2.06836	0.160833
IPO13	2.05295	1.79528	1.36648	4.14952	3.47082	2.57841	-0.45741	-0.684174	-0.226764	1.77654	2.0683	0.16084
EIF4G2	10.6141	10.9	10.775	1567.31	1910.86	1752.29	-0.143522	0.181544	0.325066	10.7699	2.06791	0.160889
RUFY2	4.63604	4.97563	4.90098	24.865	31.4639	29.8774	-0.148992	0.27608	0.425073	4.86197	2.06782	0.1609
C16H1orf74	0.941095	0.291175	0.895109	1.91999	1.22364	1.85975	0.576695	-0.0298559	-0.606551	0.771838	2.06536	0.161211
BRMS1L	1.41802	1.16048	1.91231	2.67218	2.23531	3.76411	0.709646	0.493446	-0.216199	1.53731	2.06526	0.161224
CCL26	2.24055	1.36579	1.21431	4.72576	2.57717	2.32029	-0.140175	-0.860977	-0.720802	1.62703	2.06396	0.161388
LRRC58	2.6524	3.08873	3.42352	6.28712	8.50748	10.7296	0.365807	0.80303	0.437223	3.00788	2.06358	0.161437
SNRPB2	1.58511	1.28561	1.03708	3.00031	2.43786	2.05207	-0.273082	-0.533945	-0.260863	1.33888	2.06202	0.161635
YIPF5	4.86181	5.13229	5.09276	29.077	35.0731	34.125	-0.0672322	0.240044	0.307277	5.03683	2.06168	0.161678
GUK1	0.796419	0.753882	1.45029	1.73678	1.68632	2.73262	0.653496	0.696787	0.0432906	1.04648	2.06163	0.161684
SPRTN	1.62397	1.5941	2.15033	3.08223	3.01907	4.43929	0.533913	0.533665	-0.000247817	1.82846	2.06107	0.161755
CDC23	5.13243	5.25558	4.97233	35.0765	38.2022	31.392	-0.327212	-0.149493	0.177719	5.13107	2.06074	0.161797
HSD17B1	9.74208	9.18875	10.0602	856.363	583.567	1067.66	0.857442	0.30914	-0.548302	9.72952	2.06054	0.161823
MAD1L1	3.30265	3.46714	3.65965	9.8673	11.0589	12.6376	0.177909	0.368129	0.19022	3.49286	2.0572	0.162247
ADGRG1	4.96233	4.82861	5.29441	31.1752	28.4155	39.2442	0.398643	0.576542	0.177899	5.00678	2.05668	0.162314
SERGEF	4.7119	4.79626	5.02211	26.2073	27.7856	32.4941	0.229252	0.325635	0.0963837	4.84368	2.05478	0.162556
LOC512788	1.86659	3.30284	0.114339	3.64669	9.86855	1.08248	-0.605026	-1.58009	-0.975059	1.04219	2.05243	0.162857
RAB25	8.40828	8.44796	8.1231	339.737	349.213	278.802	-0.336713	-0.257062	0.0796508	8.33365	2.05228	0.162875
PLPP6	2.70913	3.01499	3.18835	6.53929	8.08355	9.11567	0.142766	0.482309	0.339543	2.98379	2.05175	0.162943
PDK1	5.53505	5.25073	4.95469	46.3678	38.0738	31.0107	-0.291785	-0.546333	-0.254548	5.26814	2.05108	0.163029
LOC101903253	0.673374	-0.234936	0.255734	1.5948	0.849723	1.19394	0.320224	-0.566094	-0.886318	0.286165	2.05082	0.163063
FCHO2	2.75541	2.79176	3.24577	6.75245	6.92473	9.48579	0.437737	0.508596	0.0708589	2.94882	2.04871	0.163333
ANKLE1	2.00379	2.45959	1.95081	4.01053	5.50061	3.86591	-0.552443	-0.0326706	0.519772	2.17495	2.04854	0.163355
LOC101906218	2.39645	2.1288	1.2319	5.26507	4.37353	2.34876	-0.709515	-1.10807	-0.398551	1.95019	2.04831	0.163384
MYL9	7.48422	7.13895	6.95616	179.05	140.941	124.169	-0.125801	-0.453862	-0.328062	7.14371	2.04751	0.163488
LLPH	5.00797	4.69472	4.76675	32.1772	25.8971	27.2229	0.055146	-0.221531	-0.276677	4.83318	2.04744	0.163496
RPL19	9.37211	9.47143	9.23597	662.655	709.882	602.981	-0.252208	-0.120819	0.131389	9.36544	2.0474	0.163501
SLC29A2	6.295	6.16853	5.90882	78.5208	71.9306	60.0801	-0.284519	-0.397334	-0.112815	6.13639	2.04573	0.163716
SSH1	4.87729	4.45235	4.31455	29.3907	21.8923	19.898	0.212738	-0.44331	-0.656048	4.4089	2.04529	0.163772
GLIPR1	2.92501	3.27221	2.91505	7.5948	9.66123	7.54254	-0.373481	0.00715801	0.380639	3.05563	2.04479	0.163838
RNF122	-0.413399	-0.082091	0.607414	0.750852	0.944687	1.52353	0.687851	1.00429	0.316436	0.177444	2.04471	0.163847
GNMT	2.14466	1.56316	1.8895	4.42189	2.955	3.70506	0.298464	-0.252301	-0.550765	1.89646	2.04376	0.16397
LOC104975075	3.96797	3.43126	3.53973	15.6487	10.7873	11.6296	0.10298	-0.410577	-0.513557	3.67884	2.04363	0.163986
EIF2S3	7.73495	7.89966	7.98547	213.035	238.801	253.435	0.068081	0.273881	0.2058	7.87946	2.04305	0.164062
SLC35F2	6.55891	6.60917	6.28259	94.2821	97.6242	77.8481	-0.381865	-0.265622	0.116243	6.5042	2.04246	0.164138
TJP2	2.94955	3.43251	3.4367	7.72507	10.7966	10.828	-0.0838934	0.500502	0.584396	3.31015	2.03981	0.164481
IGFLR1	0.755618	-0.223648	-0.390392	1.68836	0.856397	0.762922	-0.28859	-1.23796	-0.949373	0.174521	2.0396	0.164507
LOC107131220	0.704297	1.21369	1.40796	1.62935	2.31931	2.65362	0.323025	0.711821	0.388796	1.10722	2.03949	0.164522
PNPLA4	-0.049109	0.136943	0.873531	0.966533	1.09957	1.83214	0.721824	0.928065	0.20624	0.432164	2.03877	0.164615
METAP1	7.57328	7.82491	7.73599	190.452	226.742	213.188	-0.114436	0.211222	0.325658	7.71425	2.03775	0.164747
SAFB2	7.03456	6.78181	6.81201	131.104	110.034	112.362	0.00962003	-0.214375	-0.223995	6.88011	2.03749	0.164781
LOC100336795	3.39888	2.68318	2.10351	10.5479	6.42268	4.29753	-0.451328	-3.151	-2.69968	2.27725	2.03667	0.164887
HYOU1	-0.499315	-0.080949	0.453026	0.707443	0.945436	1.36891	0.510973	0.962735	0.451762	0.0634865	2.03601	0.164973
ARL4D	3.17353	2.89204	2.6195	9.02249	7.42318	6.14538	-0.294416	-0.642832	-0.348416	2.94599	2.03598	0.164976
PTGS1	0.492651	-0.119379	-0.387949	1.40703	0.920584	0.764215	-0.110145	-0.842712	-0.732567	0.0659842	2.03587	0.164991
RNF145	2.05883	2.62218	2.76841	4.16648	6.15681	6.81358	0.273757	0.719733	0.445976	2.46142	2.03581	0.164999
YBX1	11.2171	10.9931	10.9152	2380.55	2038.16	1931.07	-0.0952403	-0.291801	-0.196561	11.0494	2.03571	0.165011
RPS25	10.7739	10.4437	10.3416	1750.88	1392.75	1297.59	-0.125935	-0.381016	-0.255081	10.5172	2.03564	0.16502
FBXO2	2.60635	2.54713	1.99107	6.0896	5.84469	3.97531	-0.324919	-0.604753	-0.279834	2.32682	2.03445	0.165176
WDR35	2.98044	2.73119	2.48883	7.89228	6.64003	5.61323	-0.27255	-0.497171	-0.224621	2.75688	2.03361	0.165285
[truncated: 15,875 more rows]

## Sheet: Table S4
Table S4. Genes and their corresponding modules, gene significance (GS) and module membership (MM) for each module of DKK1 embryos
Gene	Entrez Gene	Module Color	GS.Length	p.GS.Length	MM.green	p.MM.green	MM.black	p.MM.black	MM.purple	p.MM.purple	MM.turquoise	p.MM.turquoise	MM.grey	p.MM.grey	MM.blue	p.MM.blue	MM.magenta	p.MM.magenta	MM.brown	p.MM.brown	MM.yellow	p.MM.yellow	MM.pink	p.MM.pink	MM.red	p.MM.red
MTA2	515389	green	0.997862	6.85424e-06	0.821585	0.044908	-0.714306	0.110773	-0.540906	0.26777	0.408552	0.421269	-0.437349	0.385803	-0.187158	0.722541	0.175271	0.739786	-0.0883904	0.86776	0.127187	0.810248	0.0654583	0.901953	-0.0699	0.895321
KLHDC10	505844	green	0.989808	0.000155292	0.818612	0.0463683	-0.67702	0.139628	-0.586286	0.221333	0.548757	0.25949	-0.562141	0.245607	-0.245041	0.639796	0.0529128	0.920705	-0.203228	0.699355	0.144281	0.785081	0.101709	0.847963	0.0259611	0.961067
NDUFB3	338073	green	0.979282	0.000639435	0.873047	0.0231526	-0.742332	0.0910355	-0.704688	0.117937	0.503008	0.309123	-0.47967	0.335677	-0.24415	0.641051	0.234385	0.654861	-0.130711	0.80505	0.161067	0.760488	0.256788	0.623284	0.082976	0.875822
ZNF740	516327	green	0.977037	0.000784904	0.849803	0.0321444	-0.66934	0.145927	-0.597278	0.21062	0.554691	0.253297	-0.623397	0.186038	-0.205987	0.69539	0.0343152	0.948547	-0.187323	0.722302	0.14219	0.788152	0.0952703	0.857527	0.103408	0.845441
RNF207	616057	turquoise	0.973177	0.00106956	0.700776	0.120907	-0.670174	0.145238	-0.551678	0.256435	0.617895	0.191112	-0.501979	0.310277	-0.333226	0.518662	0.00830299	0.987546	-0.348994	0.497762	0.210079	0.689517	0.120686	0.81985	-0.0994924	0.851254
POLG2	505152	green	0.970786	0.00126772	0.898016	0.0150707	-0.742481	0.090935	-0.674517	0.141668	0.510158	0.30115	-0.577758	0.229793	-0.165097	0.754604	0.18088	0.731639	-0.136817	0.796055	0.187397	0.722195	0.193189	0.713821	0.149483	0.777445
DCTN1	511045	green	0.96426	0.00189322	0.874377	0.0226806	-0.68879	0.130207	-0.658831	0.154739	0.580175	0.227382	-0.643048	0.168382	-0.206542	0.694592	0.0695708	0.895812	-0.196536	0.708992	0.166638	0.752356	0.167152	0.751608	0.172008	0.744533
PARP1	286764	green	0.958054	0.00260233	0.826231	0.0426699	-0.529786	0.27967	-0.660268	0.153522	0.601866	0.206211	-0.562182	0.245565	-0.398305	0.434137	-0.0292232	0.956178	-0.145279	0.783615	-0.0436402	0.934581	0.185919	0.724334	0.125497	0.812743
ARRDC2	523285	green	0.953003	0.00326114	0.648254	0.163828	-0.592226	0.215517	-0.354976	0.489901	0.502815	0.309339	-0.500964	0.311417	-0.235388	0.653439	-0.0976479	0.853994	-0.271861	0.602254	0.141695	0.78888	-0.114053	0.829663	-0.195707	0.710187
CGGBP1	613824	green	0.950276	0.0036473	0.788232	0.0625203	-0.817135	0.0471019	-0.726364	0.10207	0.519277	0.291096	-0.369133	0.471449	-0.273012	0.600656	0.337517	0.51295	-0.238364	0.649226	0.295051	0.570267	0.356663	0.487691	-0.0155875	0.976621
GANAB	540155	turquoise	0.949468	0.00376568	0.687275	0.131404	-0.714677	0.1105	-0.64474	0.166896	0.675593	0.140789	-0.474759	0.341366	-0.378229	0.459711	0.0809139	0.878894	-0.420329	0.406638	0.285195	0.583806	0.263364	0.614088	-0.0649401	0.902727
FUS	280796	green	0.947517	0.00405944	0.93409	0.00637299	-0.759215	0.079986	-0.590252	0.217443	0.337621	0.512811	-0.544008	0.264486	-0.00103186	0.998452	0.26235	0.615504	0.0242055	0.963699	0.16678	0.752149	0.0843215	0.873818	0.148277	0.779214
SDF2	508463	green	0.946524	0.00421304	0.680669	0.136677	-0.740485	0.092283	-0.673837	0.142224	0.604818	0.203396	-0.343853	0.504548	-0.403214	0.427956	0.205587	0.695964	-0.355521	0.489187	0.267584	0.608203	0.330098	0.522837	-0.124884	0.813648
CNOT11	506268	green	0.94343	0.0047098	0.902523	0.0137895	-0.740399	0.0923415	-0.58299	0.224588	0.465241	0.352489	-0.664225	0.150189	-0.0271549	0.959278	0.127616	0.809615	-0.120093	0.820727	0.225403	0.667621	0.0664086	0.900534	0.18688	0.722944
PRPSAP2	506111	turquoise	0.941231	0.00507917	0.772185	0.0719378	-0.786409	0.0635595	-0.463504	0.354532	0.483702	0.331032	-0.612187	0.196435	-0.0151781	0.977235	0.0908176	0.864148	-0.276276	0.59613	0.365219	0.476529	-0.0182661	0.972604	-0.00759262	0.988611
SUPT4H1	616425	turquoise	0.940988	0.0051209	0.655683	0.157421	-0.657737	0.155669	-0.662296	0.151809	0.675363	0.140977	-0.396186	0.436814	-0.477717	0.337935	0.0795848	0.880875	-0.396624	0.43626	0.202421	0.700516	0.308442	0.552009	-0.104282	0.844144
PRKCG	282002	green	0.939984	0.00529482	0.863534	0.0266637	-0.578023	0.229527	-0.740967	0.0919567	0.639446	0.171563	-0.607843	0.200526	-0.370257	0.469993	0.0247136	0.962937	-0.173768	0.741972	0.0247948	0.962815	0.277719	0.594132	0.227298	0.664924
SP6	540288	green	0.938944	0.00547791	0.822121	0.0446474	-0.609179	0.199265	-0.702573	0.119538	0.695009	0.125344	-0.659973	0.153771	-0.344203	0.504085	-0.0282329	0.957662	-0.287198	0.581047	0.123964	0.815006	0.240516	0.646183	0.197496	0.707607
MPHOSPH10	531149	purple	-0.938868	0.00549143	-0.949768	0.00372154	0.755419	0.0824141	0.701726	0.120183	-0.408106	0.421826	0.538534	0.270292	0.0893539	0.866326	-0.292401	0.573899	0.00613415	0.990799	-0.157489	0.76572	-0.22458	0.668793	-0.218266	0.6778
GRINA	510225	purple	-0.938612	0.00553699	-0.64359	0.167905	0.546434	0.261929	0.510753	0.30049	-0.386641	0.448938	0.161673	0.759603	0.455323	0.364214	-0.156428	0.767272	0.0734317	0.89005	0.0585369	0.912295	-0.145951	0.782628	0.278139	0.59355
BAZ1A	540621	green	0.937871	0.00567014	0.757226	0.0812543	-0.466717	0.350756	-0.653767	0.159063	0.53179	0.277511	-0.366337	0.475077	-0.51861	0.291827	0.0344418	0.948358	-0.0726546	0.89121	-0.155401	0.768775	0.238525	0.648998	-0.00125101	0.998123
CYB5R3	515773	purple	-0.937723	0.00569683	-0.879799	0.0208041	0.653656	0.159159	0.797221	0.0575098	-0.515901	0.294803	0.424376	0.40165	0.361079	0.48192	-0.252238	0.629667	0.0630708	0.905519	-0.0324778	0.9513	-0.384701	0.451415	-0.162788	0.757975
UQCRH	613899	turquoise	0.937441	0.00574795	0.733038	0.09739	-0.663071	0.151158	-0.686701	0.131858	0.733421	0.0971246	-0.583538	0.224045	-0.387557	0.44777	0.00279001	0.995815	-0.414382	0.414005	0.235605	0.653131	0.277157	0.59491	0.0692246	0.896329
TCEA1	505722	green	0.937193	0.00579315	0.908223	0.0122479	-0.784489	0.0646629	-0.63019	0.179852	0.252536	0.629248	-0.355077	0.489768	-0.056029	0.916044	0.423673	0.402515	0.0966516	0.855474	0.141148	0.789684	0.185185	0.725398	0.0558469	0.916317
ATP5G2	NA	green	0.936164	0.0059824	0.602506	0.2056	-0.47232	0.344204	-0.345776	0.502006	0.39308	0.440748	-0.28378	0.585757	-0.381942	0.454946	-0.0465341	0.930249	-0.108978	0.837181	-0.078216	0.882915	-0.0787015	0.882191	-0.308722	0.551629
GINS3	538943	green	0.935762	0.00605722	0.782332	0.0659127	-0.417749	0.409829	-0.574087	0.233472	0.478257	0.337311	-0.429165	0.395775	-0.442888	0.379104	-0.0395082	0.940768	0.00242983	0.996355	-0.218463	0.677519	0.109356	0.83662	0.0270771	0.959394
NEK2	523998	green	0.933703	0.00644732	0.592994	0.214769	-0.774034	0.070822	-0.417486	0.410153	0.48658	0.327732	-0.36088	0.48218	-0.196149	0.70955	0.135823	0.797519	-0.381718	0.455233	0.381071	0.456062	0.0410492	0.938461	-0.295321	0.569897
DNAJB6	282215	green	0.930948	0.00698769	0.749652	0.0861658	-0.624744	0.184805	-0.746456	0.0882776	0.515288	0.295478	-0.256748	0.62334	-0.488864	0.32512	0.256508	0.623677	-0.130057	0.806015	0.0232248	0.965169	0.400886	0.430884	-0.0414801	0.937816
TACR1	407133	green	0.93049	0.00707946	0.876306	0.0220041	-0.839998	0.0363528	-0.73342	0.0971252	0.516546	0.294093	-0.536743	0.272201	-0.120851	0.819606	0.310718	0.548923	-0.205343	0.696315	0.338807	0.511236	0.308904	0.551383	0.164174	0.755951
TAF15	536067	green	0.929988	0.00718101	0.763989	0.0769787	-0.890121	0.0174467	-0.660746	0.153117	0.446668	0.374556	-0.344373	0.50386	-0.149489	0.777436	0.406737	0.423538	-0.244696	0.640282	0.405911	0.424573	0.301195	0.561869	-0.0677828	0.898481
GOSR2	506198	green	0.927603	0.00767223	0.731916	0.0981704	-0.517779	0.292738	-0.291401	0.57527	0.173696	0.742076	-0.30772	0.55299	-0.131434	0.803985	0.0801097	0.880092	0.145424	0.783402	-0.115086	0.828132	-0.198824	0.705694	-0.210101	0.689485
CIAPIN1	535119	green	0.926302	0.00794689	0.638157	0.172707	-0.505258	0.306605	-0.24295	0.642745	0.377971	0.460043	-0.465841	0.351784	-0.179166	0.734126	-0.136658	0.796289	-0.130204	0.805798	0.0181392	0.972794	-0.250547	0.632043	-0.227154	0.66513
EMC3	508371	green	0.91887	0.00960604	0.605615	0.202638	-0.558828	0.249016	-0.49202	0.321525	0.348804	0.498013	-0.0904273	0.864729	-0.451678	0.368557	0.205847	0.695591	-0.0705793	0.894307	-0.0367822	0.944852	0.15727	0.766039	-0.334767	0.516608
TIMM8B	618131	turquoise	0.918786	0.00962568	0.742501	0.0909218	-0.698999	0.122267	-0.672967	0.142937	0.737383	0.0943954	-0.647514	0.164472	-0.303076	0.559306	0.00191657	0.997125	-0.444437	0.377238	0.312688	0.546254	0.254375	0.626667	0.117763	0.824172
EFNA1	507319	green	0.918661	0.00965498	0.890572	0.0173066	-0.649208	0.162999	-0.812662	0.0493557	0.630661	0.179426	-0.593282	0.214489	-0.3274	0.526447	0.138648	0.793361	-0.176079	0.73861	0.105322	0.842602	0.376251	0.462256	0.285705	0.583104
RABL3	505510	red	-0.918124	0.00978116	-0.65851	0.155012	0.450675	0.369756	0.260345	0.618305	-0.400619	0.431221	0.508863	0.302588	0.206171	0.695125	0.190615	0.71754	0.105263	0.842689	0.0482679	0.927654	0.248036	0.635576	0.162184	0.758857
C3H1orf123	517857	turquoise	0.917282	0.00998049	0.558476	0.249379	-0.545604	0.262802	-0.399328	0.432847	0.638453	0.172444	-0.494937	0.318215	-0.377038	0.461242	-0.173259	0.742711	-0.427076	0.398334	0.168718	0.749324	-0.0132856	0.980073	-0.207358	0.69342
LRRC42	534728	turquoise	0.916813	0.0100923	0.683422	0.134468	-0.538309	0.270531	-0.487781	0.326358	0.692654	0.127176	-0.67908	0.137959	-0.313407	0.545281	-0.215601	0.681609	-0.386462	0.449167	0.146685	0.781551	0.0163046	0.975545	0.0317677	0.952365
SEMA4B	510140	green	0.914471	0.01066	0.866565	0.0255194	-0.5468	0.261544	-0.755406	0.0824224	0.664544	0.149922	-0.649181	0.163023	-0.37274	0.466783	-0.0100715	0.984893	-0.179597	0.7335	0.0104655	0.984302	0.291901	0.574585	0.290589	0.576386
BTG1	281032	green	0.913013	0.011021	0.834389	0.0388694	-0.490404	0.323364	-0.637046	0.173696	0.654508	0.158428	-0.71203	0.11245	-0.328839	0.524521	-0.140973	0.789941	-0.188744	0.720246	-0.0174833	0.973778	0.135639	0.79779	0.254106	0.627044
STX6	510909	green	0.911996	0.0112762	0.947243	0.00410158	-0.686486	0.132028	-0.797389	0.0574182	0.460548	0.35802	-0.503223	0.308882	-0.218614	0.677303	0.291449	0.575204	0.00575463	0.991368	0.0672913	0.899215	0.354893	0.49001	0.282153	0.588001
AP3S2	508867	green	0.90799	0.0123093	0.696116	0.124487	-0.816603	0.0473675	-0.729681	0.0997325	0.630836	0.179268	-0.391787	0.442389	-0.32552	0.528966	0.276094	0.596383	-0.41273	0.416058	0.39952	0.432605	0.40802	0.421933	-0.0336133	0.949599
TADA1	521918	green	0.907877	0.012339	0.687593	0.131152	-0.755511	0.0823555	-0.310273	0.549525	0.0873693	0.86928	-0.158302	0.764531	0.0112425	0.983137	0.372068	0.467652	0.0667232	0.900064	0.183413	0.727966	-0.0961466	0.856224	-0.3337	0.51803
ERLEC1	781454	black	-0.906132	0.0128033	-0.850886	0.0316948	0.823032	0.0442052	0.41949	0.407675	-0.142603	0.787546	0.401483	0.430133	-0.168256	0.749998	-0.377402	0.460774	-0.0855444	0.871996	-0.260186	0.618528	0.0566354	0.915138	0.0347601	0.947881
SRSF5	510474	green	0.905315	0.0130235	0.865324	0.0259849	-0.783901	0.0650024	-0.397365	0.435325	0.16631	0.752835	-0.477932	0.337686	0.182336	0.729528	0.295415	0.569768	0.0851225	0.872625	0.229575	0.661688	-0.10873	0.837548	0.0138258	0.979263
ELP3	784720	green	0.903461	0.0135297	0.779298	0.067689	-0.871626	0.0236622	-0.431131	0.393371	0.138811	0.793121	-0.268205	0.607339	0.107469	0.839417	0.467141	0.350258	0.0246977	0.962961	0.325708	0.528715	0.0176896	0.973468	-0.162598	0.758253
COTL1	617165	purple	-0.901908	0.0139611	-0.92997	0.0071845	0.607015	0.20131	0.760584	0.0791184	-0.587105	0.220527	0.677609	0.13915	0.237779	0.650054	-0.0784234	0.882606	0.102368	0.846984	-0.0572968	0.914149	-0.278213	0.593448	-0.364109	0.477972
ANXA11	282142	turquoise	0.901717	0.0140148	0.666488	0.148297	-0.455459	0.364053	-0.441327	0.380988	0.669718	0.145615	-0.67525	0.141069	-0.338182	0.512065	-0.285591	0.583261	-0.336474	0.514336	0.0494243	0.925924	-0.04119	0.93825	0.0258975	0.961162
AKR1B1	317748	green	0.898751	0.0148581	0.854163	0.0303518	-0.642637	0.168744	-0.84564	0.0339014	0.681715	0.135836	-0.575608	0.231944	-0.384469	0.451712	0.135566	0.797896	-0.238784	0.648631	0.12909	0.80744	0.442156	0.379987	0.283782	0.585754
TPST2	540183	green	0.898418	0.0149541	0.875858	0.0221603	-0.747764	0.0874103	-0.832551	0.039711	0.627926	0.181904	-0.578865	0.228687	-0.256657	0.623468	0.23509	0.653862	-0.240583	0.646088	0.253945	0.627271	0.42829	0.396847	0.280166	0.590747
STK17A	513665	green	0.897572	0.0152	0.768009	0.0744867	-0.380208	0.457169	-0.604791	0.203421	0.656639	0.156604	-0.632215	0.178024	-0.453915	0.36589	-0.211749	0.687124	-0.169648	0.747969	-0.14461	0.784596	0.126961	0.810582	0.179614	0.733477
SSBP1	515765	turquoise	0.897111	0.0153347	0.634483	0.175987	-0.589648	0.218033	-0.709364	0.114429	0.779615	0.0675023	-0.471218	0.345489	-0.545655	0.262749	-0.0150061	0.977493	-0.469524	0.347468	0.184029	0.727073	0.370105	0.470191	-0.00337291	0.994941
SYNGR2	513812	turquoise	0.896834	0.0154158	0.780108	0.0672128	-0.773234	0.071304	-0.644741	0.166895	0.669639	0.14568	-0.69527	0.125142	-0.137697	0.794759	0.0695893	0.895785	-0.412589	0.416234	0.410571	0.418749	0.209527	0.690309	0.172442	0.743901
SUPT5H	519808	green	0.895507	0.0158077	0.888028	0.0181047	-0.702756	0.1194	-0.760949	0.0788879	0.64776	0.164258	-0.706454	0.116607	-0.192242	0.71519	0.10321	0.845734	-0.250784	0.63171	0.238465	0.649083	0.304489	0.557382	0.334058	0.517553
WDR70	540724	green	0.89368	0.0163549	0.650127	0.162202	-0.40788	0.422108	-0.529319	0.280174	0.366208	0.475244	-0.145276	0.78362	-0.532232	0.277035	0.0992711	0.851583	0.0366059	0.945116	-0.240395	0.646354	0.166991	0.751843	-0.199328	0.704968
FOXJ2	540703	green	0.891737	0.0169469	0.928225	0.00754255	-0.65594	0.157202	-0.76929	0.0737007	0.598033	0.209892	-0.697775	0.123208	-0.192252	0.715175	0.109056	0.837064	-0.145022	0.783992	0.139179	0.792579	0.295562	0.569566	0.37945	0.458142
DLC1	511433	green	0.889492	0.0176433	0.971426	0.00121304	-0.734054	0.0966862	-0.725896	0.102402	0.430729	0.393862	-0.624161	0.185338	-0.0388491	0.941756	0.264906	0.611936	-0.00728292	0.989076	0.171736	0.744929	0.244263	0.640892	0.348498	0.498416
DNAJC7	530254	green	0.889433	0.0176618	0.567836	0.239792	-0.856034	0.0295975	-0.463412	0.354641	0.38202	0.454846	-0.185923	0.724328	-0.165285	0.75433	0.359306	0.484234	-0.328557	0.524898	0.452091	0.368064	0.163864	0.756405	-0.349826	0.496667
HNRNPAB	513410	turquoise	0.888539	0.0179429	0.664874	0.149645	-0.578746	0.228806	-0.650572	0.161818	0.810565	0.0504292	-0.642126	0.169193	-0.433315	0.390708	-0.133432	0.801039	-0.500563	0.311867	0.222918	0.671161	0.253531	0.627851	0.0937633	0.859767
ATP7B	518075	turquoise	0.888067	0.0180923	0.778486	0.068168	-0.756343	0.0818202	-0.447991	0.372969	0.50826	0.303259	-0.723006	0.104462	0.0581198	0.912919	0.0231918	0.965219	-0.295639	0.569461	0.391012	0.443373	-0.0475779	0.928687	0.110513	0.834905
MIF4GD	613305	black	-0.887951	0.018129	-0.91466	0.0106137	0.811212	0.0500968	0.49636	0.316605	-0.207608	0.693062	0.523224	0.286784	-0.186553	0.723416	-0.343593	0.504892	-0.078236	0.882885	-0.260413	0.618211	0.000992339	0.998511	-0.136504	0.796516
NUCKS1	505585	turquoise	0.884824	0.0191343	0.589416	0.218261	-0.646575	0.165291	-0.630184	0.179857	0.785341	0.0641719	-0.516942	0.293658	-0.447554	0.373492	-0.0395948	0.940639	-0.563243	0.244478	0.319615	0.536903	0.289388	0.578036	-0.049595	0.925668
MESD	514610	green	0.884754	0.0191572	0.976562	0.000817607	-0.576169	0.231382	-0.636231	0.174423	0.358688	0.485042	-0.622443	0.186914	-0.071891	0.892349	0.139177	0.792582	0.142172	0.788179	-0.0520753	0.921958	0.109482	0.836433	0.344662	0.503479
IMPA2	511124	turquoise	0.884251	0.0193212	0.5658	0.241864	-0.698317	0.122791	-0.53225	0.277015	0.727438	0.101311	-0.526903	0.282787	-0.329122	0.524142	-0.0327317	0.95092	-0.578197	0.229353	0.407303	0.422831	0.177584	0.736424	-0.116111	0.826617
BLOC1S5	505520	green	0.884061	0.0193835	0.663812	0.150535	-0.745868	0.0886686	-0.695039	0.125321	0.400317	0.4316	-0.0874889	0.869101	-0.390129	0.444496	0.451106	0.36924	-0.154291	0.7704	0.194925	0.711316	0.42794	0.397275	-0.191189	0.71671
FLNC	528415	green	0.882726	0.0198233	0.795637	0.0583789	-0.320888	0.535188	-0.585972	0.221643	0.465588	0.352081	-0.458733	0.360167	-0.455227	0.364328	-0.0883306	0.867849	0.0776337	0.883783	-0.32525	0.529329	0.118447	0.823161	0.133575	0.800829
ABHD16A	513252	purple	-0.882364	0.0199434	-0.743058	0.0905472	0.416299	0.411625	0.731917	0.0981697	-0.732812	0.0975467	0.557952	0.24992	0.568502	0.239115	0.12163	0.818455	0.248729	0.6346	0.0941666	0.859168	-0.322859	0.532539	-0.187948	0.721398
NME1	404189	green	0.881306	0.0202962	0.682754	0.135003	-0.446407	0.374869	-0.400766	0.431036	0.144083	0.785371	-0.0864955	0.87058	-0.324612	0.530185	0.203447	0.699041	0.22287	0.67123	-0.247892	0.635779	0.00609526	0.990857	-0.251436	0.630794
ARSB	538401	green	0.881183	0.0203375	0.823931	0.0437712	-0.345235	0.502721	-0.639565	0.171457	0.490719	0.323005	-0.483326	0.331464	-0.45255	0.367516	-0.0593681	0.911052	0.0672614	0.89926	-0.3	0.5635	0.174879	0.740355	0.191061	0.716896
RNF121	540607	green	0.881086	0.02037	0.756416	0.0817735	-0.686446	0.13206	-0.233335	0.656349	0.0136912	0.979464	-0.290283	0.576806	0.152972	0.772331	0.282084	0.588097	0.195012	0.71119	0.0986738	0.85247	-0.246865	0.637225	-0.20178	0.701437
FXN	505694	green	0.880994	0.0204011	0.696154	0.124458	-0.790824	0.0610559	-0.781877	0.0661773	0.684922	0.133272	-0.42306	0.403269	-0.364036	0.478067	0.255515	0.625068	-0.442621	0.379427	0.393735	0.439918	0.474946	0.341149	0.0394937	0.94079
PEX7	533077	black	-0.87892	0.0211032	-0.512991	0.298012	0.75184	0.0847336	0.526602	0.283113	-0.462461	0.355762	0.110516	0.8349	0.374192	0.464909	-0.303341	0.558945	0.359078	0.484532	-0.330543	0.522243	-0.271897	0.602205	0.376574	0.46184
PCDH1	509388	green	0.878113	0.0213792	0.908254	0.0122399	-0.531453	0.277873	-0.754901	0.0827484	0.626437	0.183258	-0.708101	0.115372	-0.288571	0.579159	-0.00695732	0.989564	-0.114567	0.828901	-0.00350633	0.994741	0.272838	0.600898	0.397913	0.434633
THOC1	100138748	green	0.876719	0.0218604	0.681653	0.135886	-0.355412	0.489329	-0.467132	0.350269	0.66901	0.146201	-0.677642	0.139123	-0.402136	0.429311	-0.334388	0.517113	-0.261107	0.61724	-0.0860336	0.871268	-0.0190471	0.971433	0.0960733	0.856333
TMEM189	507694	turquoise	0.875956	0.0221259	0.66417	0.150235	-0.756428	0.0817659	-0.3835	0.452951	0.546389	0.261977	-0.66093	0.152961	0.00421461	0.993678	-0.0173275	0.974011	-0.419576	0.407568	0.45835	0.360621	-0.0687899	0.896978	-0.0323459	0.951498
RNPS1	504506	green	0.875089	0.0224298	0.677192	0.139489	-0.81187	0.04976	-0.761283	0.0786767	0.669157	0.146079	-0.403638	0.427424	-0.341282	0.507953	0.275317	0.597459	-0.456798	0.362461	0.429925	0.394845	0.46391	0.354055	0.00747897	0.988782
RBM8A	518045	green	0.874606	0.0225998	0.431957	0.392364	-0.532646	0.27659	-0.26724	0.608683	0.357888	0.486088	-0.105744	0.841976	-0.385077	0.450935	0.0451847	0.932269	-0.236143	0.65237	0.0821632	0.877032	-0.0526535	0.921093	-0.519596	0.290746
FAM103A1	NA	green	0.874408	0.0226695	0.918559	0.00967883	-0.724879	0.103125	-0.686575	0.131958	0.185714	0.724632	-0.272495	0.601374	-0.084828	0.873063	0.503336	0.308755	0.217232	0.679278	0.0418144	0.937315	0.279528	0.591629	0.127276	0.810116
FIS1	615565	green	0.871183	0.023822	0.498197	0.31453	-0.793651	0.0594769	-0.398611	0.433752	0.338819	0.51122	-0.0917757	0.862723	-0.218457	0.677527	0.335495	0.515639	-0.303966	0.558093	0.384473	0.451707	0.123581	0.815572	-0.453849	0.365968
GIPC1	519617	green	0.870479	0.0240772	0.777195	0.0689328	-0.616491	0.192416	-0.261807	0.616262	-0.0254769	0.961793	-0.239936	0.647002	0.0951887	0.857648	0.293434	0.572481	0.299121	0.5647	-0.0309786	0.953547	-0.215287	0.682059	-0.173342	0.742591
POLE4	613730	black	-0.869064	0.0245938	-0.442572	0.379485	0.611105	0.197451	0.317143	0.540234	-0.315889	0.541927	0.0301022	0.95486	0.357938	0.486023	-0.186216	0.723905	0.220108	0.67517	-0.149882	0.776861	-0.0312637	0.95312	0.534136	0.274991
SRA1	780787	green	0.867671	0.0251078	0.771879	0.0721232	-0.503086	0.309036	-0.781988	0.0661129	0.789015	0.0620758	-0.653107	0.15963	-0.484938	0.329613	-0.0881765	0.868078	-0.335191	0.516043	0.0532952	0.920133	0.373762	0.465465	0.283659	0.585924
PSMC5	282015	green	0.864912	0.0261405	0.769122	0.0738038	-0.483541	0.331218	-0.523825	0.286129	0.130135	0.8059	-0.0970265	0.854917	-0.299963	0.56355	0.319109	0.537584	0.296247	0.568629	-0.249881	0.632979	0.136293	0.796827	-0.107207	0.839805
BAMBI	530147	green	0.862549	0.0270407	0.97281	0.00109893	-0.586374	0.221247	-0.78282	0.065629	0.451269	0.369045	-0.586114	0.221503	-0.192107	0.715384	0.202566	0.700307	0.0779293	0.883343	-0.0325708	0.951161	0.314138	0.544293	0.410783	0.418483
NARS2	504824	green	0.861724	0.0273585	0.882502	0.0198975	-0.582742	0.224833	-0.882209	0.0199948	0.565478	0.242193	-0.457443	0.361696	-0.408548	0.421274	0.236659	0.651639	-0.0571536	0.914363	-0.0141258	0.978813	0.501817	0.310458	0.31532	0.542696
RPSA	281898	green	0.861593	0.027409	0.661407	0.152559	-0.460318	0.358292	-0.756724	0.0815761	0.585965	0.221649	-0.22253	0.671715	-0.657145	0.156173	0.132745	0.802052	-0.158195	0.764687	-0.113152	0.830996	0.458013	0.361021	-0.0238228	0.964273
MAGI1	783484	green	0.861084	0.0276062	0.846871	0.0333774	-0.530554	0.278842	-0.840645	0.0360676	0.716041	0.109501	-0.631747	0.178446	-0.431522	0.392894	0.0228902	0.965671	-0.217494	0.678902	0.0242056	0.963699	0.427069	0.398342	0.364554	0.477393
PITPNM1	533859	turquoise	0.86	0.0280278	0.778438	0.0681964	-0.743386	0.0903267	-0.639699	0.171339	0.689876	0.129352	-0.75716	0.0812964	-0.108659	0.837653	0.0228234	0.965771	-0.425068	0.400799	0.414742	0.413557	0.200578	0.703168	0.245751	0.638794
ETF1	541077	green	0.859943	0.0280502	0.778942	0.0678987	-0.62635	0.183338	-0.610457	0.19806	0.135599	0.797849	-0.049145	0.926342	-0.253575	0.62779	0.491907	0.321654	0.232481	0.657561	-0.0787839	0.882069	0.270591	0.60402	-0.103856	0.844776
C18H16orf87	614339	red	-0.858321	0.0286875	-0.412164	0.416763	0.586924	0.220706	0.157443	0.765788	-0.351686	0.49422	0.220621	0.674437	0.218052	0.678106	0.0153322	0.977003	0.312903	0.545964	-0.224641	0.668707	0.194377	0.712107	0.518326	0.292139
BIRC3	514386	red	-0.857223	0.0291228	-0.496903	0.315991	0.49636	0.316605	0.131285	0.804205	-0.429172	0.395766	0.48667	0.327629	0.145154	0.783798	0.232503	0.65753	0.302935	0.559498	-0.153912	0.770956	0.319594	0.536931	0.307455	0.55335
CLDN23	514634	purple	-0.856617	0.0293642	-0.54122	0.267437	0.401454	0.430169	0.626638	0.183075	-0.748216	0.087112	0.372168	0.467522	0.687925	0.13089	0.140342	0.790869	0.40062	0.431218	0.0290012	0.95651	-0.309111	0.551101	0.0915393	0.863075
SMARCC2	509060	green	0.855862	0.0296664	0.880799	0.0204666	-0.437063	0.38615	-0.407633	0.422418	0.119908	0.820999	-0.419945	0.407112	-0.0529728	0.920615	0.113224	0.83089	0.355565	0.489129	-0.260387	0.618246	-0.118361	0.823287	0.116354	0.826257
PRDM4	540731	green	0.855837	0.0296766	0.832986	0.039511	-0.739352	0.0930523	-0.812439	0.0494697	0.705138	0.117597	-0.670305	0.145129	-0.229831	0.661324	0.15129	0.774797	-0.35511	0.489725	0.336912	0.513753	0.416257	0.411677	0.329646	0.523441
ADI1	615764	black	-0.854756	0.0301116	-0.643643	0.167858	0.567386	0.240249	0.331829	0.520525	-0.0110722	0.983392	-0.0240141	0.963986	0.174812	0.740452	-0.372322	0.467324	-0.240764	0.645833	0.0975024	0.85421	0.02512	0.962328	0.362267	0.48037
LDOC1	616591	turquoise	0.854654	0.0301531	0.652172	0.160435	-0.654134	0.158748	-0.730944	0.098848	0.830419	0.0406983	-0.598246	0.209686	-0.427679	0.397594	-0.0149988	0.977503	-0.556596	0.251322	0.334464	0.517012	0.38911	0.445792	0.120854	0.819602
PBDC1	511011	green	0.854394	0.0302581	0.859284	0.0283083	-0.784598	0.0646002	-0.740765	0.0920935	0.627369	0.18241	-0.710595	0.113513	-0.0836429	0.874828	0.172672	0.743566	-0.310244	0.549565	0.39025	0.444342	0.311794	0.547465	0.33419	0.517377
ABCD1	515178	purple	-0.85091	0.0316848	-0.640914	0.170263	0.353476	0.491869	0.699273	0.122057	-0.749868	0.0860239	0.460202	0.358429	0.67499	0.141282	0.156862	0.766637	0.297475	0.566949	0.129097	0.807431	-0.342095	0.506875	-0.0835841	0.874916
DNAJB9	614588	blue	-0.850715	0.0317654	-0.575085	0.232469	0.276981	0.595153	0.451288	0.369023	-0.686701	0.131858	0.544408	0.264064	0.554194	0.253814	0.360409	0.482794	0.296486	0.568303	0.155952	0.767969	-0.0263016	0.960557	0.0258003	0.961308
CLU	280750	green	0.849741	0.0321705	0.382857	0.453774	-0.615617	0.193229	-0.274208	0.598996	0.395263	0.437982	-0.100407	0.849895	-0.346272	0.501352	0.0959284	0.856549	-0.356795	0.487518	0.243782	0.64157	-0.00498133	0.992528	-0.547464	0.260846
ERMP1	541094	green	0.847101	0.0332798	0.847761	0.0330007	-0.306118	0.555166	-0.482027	0.332959	0.30865	0.551726	-0.504038	0.307969	-0.256961	0.623042	-0.0742676	0.888803	0.241481	0.644819	-0.361548	0.481308	-0.0361142	0.945852	0.196107	0.709611
SNX25	533174	yellow	0.845148	0.0341121	0.653537	0.159261	-0.91437	0.0106847	-0.681409	0.136082	0.518719	0.291707	-0.310805	0.548804	-0.173039	0.743032	0.429618	0.39522	-0.40471	0.426079	0.551077	0.257062	0.407937	0.422038	-0.0793371	0.881244
RPS29	286884	turquoise	0.843979	0.034615	0.457922	0.361129	-0.751952	0.0846608	-0.532488	0.27676	0.556274	0.251656	-0.164762	0.755093	-0.393104	0.440717	0.242272	0.643703	-0.493215	0.320168	0.416786	0.411021	0.303579	0.558621	-0.354512	0.490509
DDB1	511951	green	0.843285	0.0349149	0.757893	0.0808278	-0.457005	0.362216	-0.730395	0.0992319	0.356833	0.487468	-0.143408	0.786362	-0.512277	0.298803	0.284973	0.584112	0.12739	0.809949	-0.23083	0.659905	0.402611	0.428715	0.0266087	0.960096
[truncated: 4,754 more rows]

## Sheet: Table S5
Table S5. Genes and their corresponding modules, gene significance (GS) and module membership (MM) for each module of control embryos
[truncated: 4,769 more rows]

[truncated: 1 more sheets: Abbreviation key]
